# Supplementary material for: The SLE Transcriptome Exhibits Evidence of Chronic Endotoxin Exposure and Has Widespread Dysregulation of Non-Coding and Coding RNAs
Source: PLoS One. 2014 May 5;9(5):e93846. doi: 10.1371/journal.pone.0093846 (PMC4010412; doi:10.1371/journal.pone.0093846)
Supplement: Data S1 — Processed Data. (XLS) [file pone.0093846.s029.xls]

## Sheet: DEG, hihger in SLE
Symbol	Gene_ID	RefSeq	Chromosome	Strand	Start	End	Isoform	max_exon	Length	Mean_Control	Mean_SLE	FPKM_Control	FPKM_SLE	logCPM	logFC	Fold_Change	PValue	FDR	1197	1581	1602	2155	2168	2184	533	638	904	Emily	Homa	Kelly	Kenya	Lihua	Nade	Rena	Song	Title
RND3	390	NM_005168	chr2	-	151324710	151344180	1	6	2682	0.75	19	0.0467308	1.0788	1.02831	4.62921	24.7474	4.52793e-07	0.000830573	4	15	7	0	29	1	7	0	108	0	4	1	0	0	0	0	1	Rho family GTPase 3
MMP1	4312	NM_002421	chr11	-	102660641	102668966	2	10	2055	2.125	43.7778	0.172802	3.24406	2.18529	4.36557	20.6142	2.10458e-07	0.000506692	7	3	15	1	3	12	319	6	28	1	3	5	0	1	5	0	2	matrix metallopeptidase 1 (interstitial collagenase)
RAI14	26064	NM_001145525	chr5	+	34656433	34832717	7	20	5856	2.125	27.6667	0.0606399	0.719454	1.61806	3.70408	13.0328	1.78778e-08	0.000176692	16	8	13	1	45	60	41	0	65	0	3	4	6	1	0	0	3	retinoic acid induced 14
DEFA1	1667	NM_004084_dup1	chr8	-	6835171;6854288;6873391	6837614;6856724;6875823	1	3	498	12.5	145.444	4.19451	44.4749	3.84936	3.55726	11.7718	4.3037e-05	0.0117577	1	13	1	14	26	111	1119	7	17	1	77	6	7	1	2	2	4	defensin, alpha 1
RNY4	6086	NR_004393	chr6	+	80451636	80451669	1	1	34	25.5	290.556	125.332	1301.36	4.83455	3.52863	11.5405	5.87259e-05	0.0138454	9	32	11	29	23	33	2470	6	2	12	27	15	79	38	15	6	12	RNA, Ro-associated Y4
HSPA2	3306	NM_021979	chr14	+	65007186	65009954	1	1	2769	7.625	81.5556	0.460169	4.48516	2.99732	3.43381	10.8064	1.95414e-05	0.00827204	3	15	3	8	8	12	674	8	3	6	18	12	13	1	5	0	6	heat shock 70kDa protein 2
CD177	57126	NM_020406	chr19	+	43857825	43867480	1	9	2364	6.375	67.8889	0.450644	4.37319	2.68624	3.42653	10.752	1.79932e-05	0.0079609	6	535	1	6	19	6	24	5	9	0	20	10	8	5	3	2	3	CD177 molecule
ORM1	5004	NM_000607	chr9	+	117085303	117088759	1	6	839	0.375	3.88889	0.0746913	0.705848	-1.67556	3.29541	9.81788	0.00253616	0.111652	1	4	0	4	19	2	0	4	1	0	2	0	1	0	0	0	0	orosomucoid 1
TSLP	85480	NM_033035	chr5	+	110407390	110413722	2	4	2826	1.5	13	0.0886992	0.700517	0.501208	3.11042	8.63632	0.000242886	0.0320142	1	0	3	1	4	16	78	1	13	0	1	7	2	0	0	2	0	thymic stromal lymphopoietin
GJB6	10804	NM_001110219	chr13	-	20796101	20806534	4	5	2508	12.625	106.889	0.84121	6.49012	2.98729	3.09869	8.56638	0.000141629	0.0235377	3	119	8	26	727	14	37	17	11	5	50	0	17	0	2	1	26	gap junction protein, beta 6, 30kDa
ATP2C2	9914	NM_014861	chr16	+	84402133	84497793	2	27	3385	6.5	49.7778	0.320889	2.23936	1.93847	2.95119	7.73388	0.000222831	0.030656	1	29	4	22	315	2	61	1	13	0	20	4	14	0	2	1	11	ATPase, Ca++ transporting, type 2C, member 2
LOC127841	127841	NR_027022	chr1	-	204337558	204338847	1	1	1290	0.625	4.33333	0.0809638	0.51154	-1.28876	2.75635	6.75682	0.00536852	0.156905	5	4	0	1	2	0	23	3	1	1	1	1	2	0	0	0	0	uncharacterized LOC127841
ZNF300P1	134466	NR_026867	chr5	-	150309998	150326146	1	5	2420	0.625	4	0.0431584	0.251705	-1.14418	2.64167	6.24055	0.00808714	0.191132	0	1	4	2	0	0	24	4	1	0	1	4	0	0	0	0	0	zinc finger protein 300 pseudogene 1
HMGA2	8091	NM_003483	chr12	+	66218240	66360071	2	5	4609	9.5	58.4444	0.344443	1.93101	3.23173	2.63721	6.22128	1.69576e-07	0.000435484	54	7	117	7	15	216	51	12	47	5	11	19	10	9	10	4	8	high mobility group AT-hook 2
ARG1	383	NM_000045	chr6	+	131894365	131905468	1	8	1447	1.625	10	0.187666	1.0524	0.0178743	2.61955	6.14558	0.000389499	0.040333	12	15	1	4	4	16	32	6	0	0	11	0	0	0	0	1	1	arginase, liver
DYRK3	8444	NM_001004023	chr1	+	206808881	206822542	2	4	2261	5	30.4444	0.369547	2.05048	1.78979	2.61896	6.14306	1.79439e-06	0.00186815	9	3	21	9	23	12	144	30	23	1	9	5	4	3	4	1	13	dual-specificity tyrosine-(Y)-phosphorylation regulated kinase 3
FAM186B	84070	NR_027450	chr12	-	49976658	49999480	3	7	3417	5.125	29.7778	0.25064	1.32707	1.68128	2.55163	5.86296	0.000111058	0.0203717	6	0	7	20	9	7	182	7	30	1	6	9	4	1	2	4	14	family with sequence similarity 186, member B
RSAD2	91543	NM_080657	chr2	+	7017796	7038363	1	6	3512	92.75	531.889	4.41327	23.0629	5.71204	2.53924	5.81283	1.27094e-05	0.00685633	40	149	233	228	2174	18	1480	192	273	43	117	36	69	41	183	71	182	radical S-adenosyl methionine domain containing 2
C1orf213	148898	NR_033690	chr1	+	23695464	23698330	2	3	2867	18.125	103.778	1.05646	5.51219	3.40155	2.53541	5.79742	0.000152945	0.0247546	11	21	6	26	46	15	794	7	8	11	46	7	52	8	9	4	8	chromosome 1 open reading frame 213
SGPP2	130367	NM_152386	chr2	+	223289322	223423617	1	5	1200	7.125	40.6667	0.992212	5.16065	2.27298	2.52785	5.76712	4.26626e-05	0.0117386	2	3	26	21	21	20	204	18	51	1	10	0	6	5	5	2	28	sphingosine-1-phosphate phosphatase 2
CFB	629	NM_001710	chr6;chr6_cox_hap2;chr6_dbb_hap3;chr6_mann_hap4;chr6_mcf_hap5;chr6_qbl_hap6;chr6_ssto_hap7	+	3199309;3207515;3246431;3256541;3293565;3423477;31913721	3205449;3213655;3252571;3261361;3299705;3429617;31919861	1	18	2627	10.875	61.2222	0.691783	3.54892	2.85576	2.50972	5.6951	2.69683e-07	0.000602879	21	22	34	42	35	39	185	28	145	1	2	16	14	9	16	3	26	complement factor B
CXCR1	3577	NM_000634	chr2	-	219027568	219031716	1	2	2486	22.25	124.111	1.49565	7.60251	3.56747	2.49809	5.64938	2.52307e-08	0.000176692	37	136	19	97	181	118	33	469	27	9	71	14	38	6	12	11	17	chemokine (C-X-C motif) receptor 1
PLAU	5328	NM_002658	chr10	+	75670862	75677546	6	11	3985	739	3903.11	30.9897	149.152	8.40208	2.42085	5.35486	2.34014e-05	0.00918416	772	4750	776	1323	22720	647	1216	1020	1904	270	1360	305	624	185	493	384	2291	plasminogen activator, urokinase
CDH6	1004	NM_004932	chr5	+	31193796	31325237	1	12	4521	1.25	6.55556	0.0462036	0.220812	-0.444357	2.38333	5.21739	0.00423393	0.140084	0	7	0	0	17	31	1	1	2	0	2	3	3	0	0	2	0	cadherin 6, type 2, K-cadherin (fetal kidney)
RAB38	23682	NM_022337	chr11	-	87846415	87908635	1	3	1460	1.875	9.22222	0.21461	0.961901	-0.0637571	2.30009	4.92488	0.000892859	0.0652634	1	2	0	5	9	11	10	31	14	3	1	5	0	1	2	1	2	RAB38, member RAS oncogene family
TGM3	7053	NM_003245	chr20	+	2276613	2321763	2	13	2797	15.25	73.1111	0.911125	3.98051	2.66641	2.27897	4.85333	0.000923072	0.0664638	29	84	3	6	417	19	6	9	85	5	33	11	13	0	22	3	35	transglutaminase 3 (E polypeptide, protein-glutamine-gamma-glutamyltransferase)
IGFN1	91156	NM_001164586	chr1	+	201159946	201198080	2	24	11817	25.375	120.889	0.358839	1.55785	3.7027	2.27078	4.82585	3.55128e-05	0.0103635	62	62	44	9	300	19	349	11	232	5	45	32	24	0	22	16	59	immunoglobulin-like and fibronectin type III domain containing 1
ARMC9	80210	NM_025139	chr2	+	232063342	232209914	1	21	2218	1.25	6	0.0941779	0.411943	-0.709157	2.25617	4.7772	0.00350017	0.129395	4	6	3	1	15	1	21	1	2	0	3	0	2	0	0	0	5	armadillo repeat containing 9
E2F7	144455	NM_203394	chr12	-	77415026	77459360	1	13	5741	14.75	69.3333	0.429344	1.83909	2.92924	2.25046	4.75836	8.9474e-08	0.000287219	42	76	23	33	46	63	56	208	77	2	17	15	12	26	16	8	22	E2F transcription factor 7
FERMT2	10979	NM_001134999	chr14	-	53323989	53417815	3	16	3441	6.5	30.5556	0.315667	1.35224	1.88546	2.24766	4.74911	0.000123149	0.0215628	10	13	31	4	63	7	117	3	27	4	13	3	2	0	9	0	21	fermitin family member 2
GAL3ST2	64090	NM_022134	chr2	+	242716240	242743702	1	4	1449	4.375	20.4444	0.504557	2.14859	1.59533	2.23659	4.71283	5.86141e-06	0.00432679	8	19	49	2	28	15	42	13	8	2	20	3	2	1	5	0	2	galactose-3-O-sulfotransferase 2
MME	4311	NM_007289	chr3	+	154797436	154901518	4	23	6032	56.25	257.889	1.55834	6.51057	4.4993	2.21615	4.6465	5.33759e-05	0.0132951	79	373	29	127	1025	51	41	546	50	18	224	16	66	9	26	16	75	membrane metallo-endopeptidase
MT1X	4501	NM_005952	chr16	+	56716382	56718108	1	3	404	3.5	16.1111	1.44773	6.07284	0.58375	2.213	4.63638	0.000381884	0.040106	18	15	5	4	78	7	5	5	8	9	1	6	2	1	1	2	6	metallothionein 1X
LOC440900	440900	NR_034128	chr2	+	114737146	114764887	1	2	852	1	4.66667	0.196138	0.834093	-1.05702	2.20919	4.62417	0.0031266	0.120633	2	7	2	6	7	1	15	0	2	1	1	2	1	1	1	0	1	uncharacterized LOC440900
AKAP2	11217	NM_001198656	chr9	+	112810878	112934791	3	5	7098	2.125	9.55556	0.0500292	0.205006	0.22678	2.17322	4.5103	0.000515681	0.0473859	5	10	10	0	7	2	34	2	16	1	6	0	2	2	1	1	4	A kinase (PRKA) anchor protein 2
LPL	4023	NM_000237	chr8	+	19796582	19824770	1	10	3747	24.125	106.778	1.07593	4.33955	3.49827	2.16455	4.48327	2.84412e-05	0.00936396	80	41	62	50	433	36	133	8	118	4	39	6	19	26	19	10	70	lipoprotein lipase
CSF2	1437	NM_000758	chr5	+	131409485	131412010	2	4	1016	22.75	98.3333	3.74187	14.7385	3.55813	2.13028	4.37803	0.000467647	0.0452619	24	51	71	7	226	12	272	56	166	0	19	5	3	12	31	10	102	colony stimulating factor 2 (granulocyte-macrophage)
RGPD2	729857	NM_001078170_dup1	chr2	-;+	87140935;88055479	87241099;88125286	1	23	6741	2.5	10.8889	0.061975	0.245984	0.431898	2.12964	4.37609	0.0011244	0.0741697	0	1	9	9	20	18	14	1	26	11	5	0	1	0	0	2	1	RANBP2-like and GRIP domain containing 2
ALPL	249	NM_000478	chr1	+	21835858	21904905	4	12	2683	72.625	312.333	4.52341	17.7274	4.84252	2.12401	4.35904	0.0004968	0.0465627	103	1268	18	103	900	43	47	300	29	21	310	30	121	3	15	14	67	alkaline phosphatase, liver/bone/kidney
NCRNA00239	145200	NR_026774	chr14	+	102196774	102199005	2	4	1104	4.5	19.3333	0.681152	2.66677	0.859067	2.11572	4.33407	0.00122506	0.0775594	7	59	2	4	81	3	7	1	10	3	13	7	2	1	3	2	5	long intergenic non-protein coding RNA 239
LOC644242	644242	NR_036540	chr1	-	120140325	120147845	2	2	1782	9.25	39	0.867431	3.33276	2.12298	2.09233	4.26437	0.000173156	0.0265818	12	6	10	15	14	16	255	14	9	13	8	19	10	4	12	3	5	uncharacterized LOC644242
IFIT1	3434	NM_001548	chr10	+	91152322	91163744	1	2	1860	47.875	196.222	4.30127	16.0651	4.30218	2.05438	4.15366	0.000453054	0.0444073	1	80	56	197	643	9	542	156	82	19	40	27	52	13	83	43	106	interferon-induced protein with tetratricopeptide repeats 1
FN1	2335	NM_212482	chr2	-	216225179	216300791	11	47	8975	124.875	498.667	2.3251	8.46103	6.0375	2.01725	4.04812	5.41458e-05	0.0133702	68	162	353	106	220	903	2335	25	316	26	397	40	187	15	81	79	174	fibronectin 1
HMCN1	83872	NM_031935	chr1	+	185703683	186160085	1	107	18212	9.75	38	0.0894639	0.317741	2.01769	1.97917	3.94267	0.00194206	0.0951781	2	115	0	21	56	4	9	14	121	2	29	15	24	0	0	7	1	hemicentin 1
CD276	80381	NM_001024736	chr15	+	73976622	74006859	2	10	3401	2.375	9.22222	0.116696	0.41293	0.00936372	1.96378	3.90083	0.00230338	0.104756	1	2	7	3	29	2	29	3	7	1	1	5	8	0	0	0	4	CD276 molecule
IL1F5	26525	NM_012275	chr2	+	113816215	113822320	2	5	2801	5.125	19.5556	0.305761	1.06317	1.06244	1.94571	3.85227	0.00418289	0.139991	3	4	7	5	81	4	18	0	54	0	13	5	4	1	1	0	17	interleukin 36 receptor antagonist
MATK	4145	NM_139355	chr19	-	3777954	3801810	4	14	2564	24	90.8889	1.56421	5.39809	3.28951	1.93967	3.83618	0.000141966	0.0235377	57	54	46	30	320	20	168	8	115	5	82	8	16	5	25	1	50	megakaryocyte-associated tyrosine kinase
ACP6	51205	NM_016361	chr1	-	147119168	147142634	1	10	1808	6.125	23	0.56612	1.93721	1.03048	1.92364	3.79379	0.00290939	0.118292	10	31	0	17	119	7	11	6	6	1	22	8	6	3	5	1	3	acid phosphatase 6, lysophosphatidic
TAGAP	117289	NM_054114	chr6	-	159455641	159466184	4	10	5292	2096	7760.78	66.1869	223.323	9.54451	1.90846	3.75409	1.72737e-06	0.00184833	2367	6301	2037	6102	36143	2857	3027	7953	3060	1297	3713	1303	2871	1226	1956	1218	3184	T-cell activation RhoGTPase activating protein
CHI3L1	1116	NM_001276	chr1	-	203148059	203155922	1	10	1837	21.25	77.7778	1.93308	6.44754	2.85725	1.89034	3.70724	0.000366171	0.0392904	32	68	12	22	348	9	61	99	49	12	101	3	15	2	10	8	19	chitinase 3-like 1 (cartilage glycoprotein-39)
TNFRSF18	8784	NM_004195	chr1	-	1138888	1142089	3	5	1200	9.875	35.5556	1.37517	4.51205	2.06825	1.865	3.64269	0.000185134	0.0274295	16	25	23	13	69	8	93	8	65	0	30	6	8	1	4	1	29	tumor necrosis factor receptor superfamily, member 18
IFIT3	3437	NM_001549	chr10	+	91087602	91100725	2	2	2688	200	710	12.4337	40.2232	6.28407	1.84758	3.59896	9.92603e-05	0.019141	49	325	378	689	2606	123	1299	378	543	74	207	62	233	87	292	185	460	interferon-induced protein with tetratricopeptide repeats 3
RNY5	6090	NR_001571	chr12	-	45580874	45581252	1	2	46	14	48.2222	50.8594	159.638	2.4506	1.80201	3.48706	0.00157375	0.0887592	5	27	5	13	11	13	338	9	13	15	15	10	31	3	22	8	8	RNA, Ro-associated Y5
SLC45A4	57210	NM_001080431	chr8	-	142220482	142239588	2	8	4686	74.5	256.222	2.65677	8.32649	4.60164	1.80159	3.48605	2.9626e-05	0.00937721	61	222	28	293	1065	52	214	235	136	58	151	37	104	34	37	50	125	solute carrier family 45, member 4
GPR97	222487	NM_170776	chr16	+	57702076	57723538	6	12	3896	229	786	9.82239	30.7221	6.24957	1.79897	3.47971	6.34928e-06	0.00452927	278	1143	145	642	3117	276	503	651	319	209	563	206	349	27	99	105	274	G protein-coupled receptor 97
BAI1	575	NM_001702	chr8	+	143545377	143626368	3	30	5550	33.125	113.333	0.997387	3.10965	3.69895	1.79358	3.46674	3.73591e-05	0.0105817	196	105	64	35	209	24	188	16	183	7	48	43	21	10	20	11	105	brain-specific angiogenesis inhibitor 1
SBK1	388228	NM_001024401	chr16	+	28303840	28335170	1	4	4992	102.5	348.333	3.43123	10.626	5.74551	1.78447	3.44491	1.62983e-05	0.00793033	327	41	525	84	62	388	919	46	743	100	149	141	132	62	92	106	38	SH3-binding domain kinase 1
PHF19	26147	NM_015651	chr9	-	123616095	123639606	2	16	4955	124.125	420.444	4.18617	12.9215	5.61219	1.77979	3.43377	7.75048e-05	0.0164902	151	64	96	261	108	181	2172	450	301	113	88	135	163	86	204	85	119	PHD finger protein 19
ARC	23237	NM_015193	chr8	-	143692410	143695833	1	3	2943	5.75	19.4444	0.326496	1.00613	1.08369	1.77239	3.4162	0.00167252	0.0902792	15	4	5	19	18	3	101	6	4	2	9	10	7	5	5	1	7	activity-regulated cytoskeleton-associated protein
KCNJ15	3772	NM_002243	chr21	+	39628664	39674302	6	4	3712	116.125	388.111	5.22779	15.9219	5.20085	1.76045	3.38804	1.50614e-05	0.00773571	240	522	30	229	1630	116	139	377	210	79	166	205	135	57	85	67	135	potassium inwardly-rectifying channel, subfamily J, member 15
IFIT2	3433	NM_001547	chr10	+	91061706	91069033	1	2	3495	282.5	942.444	13.5074	41.0635	6.97534	1.75797	3.38221	2.71565e-05	0.00918416	46	606	1087	634	2104	309	2194	611	891	119	270	75	445	173	319	168	691	interferon-induced protein with tetratricopeptide repeats 2
HES4	57801	NM_001142467	chr1	-	934342	935552	2	4	1040	55.875	185.556	8.97811	27.1699	4.36488	1.75096	3.36581	0.000154742	0.0249406	42	257	86	75	601	22	421	59	107	25	97	18	44	26	58	35	144	hairy and enhancer of split 4 (Drosophila)
CSF1	1435	NM_000757	chr1	+	110453129	110473704	5	10	5153	915.25	3005.11	29.6811	88.8071	8.32903	1.73506	3.32894	0.00115305	0.0752825	1661	1895	1657	845	14862	291	2525	151	3159	433	2749	244	389	127	1051	476	1853	colony stimulating factor 1 (macrophage)
TEX14	56155	NM_198393	chr17	-	56634039	56769416	5	33	4927	37.875	124.222	1.28461	3.83941	3.87919	1.73273	3.32357	5.63493e-05	0.0134909	33	12	28	78	93	119	485	134	136	18	56	46	47	47	49	20	20	testis expressed 14
NECAB2	54550	NM_019065	chr16	+	84002237	84036379	1	13	1606	3.125	10.1111	0.325166	0.95874	0.028475	1.70448	3.25912	0.00555462	0.15936	2	17	0	5	34	9	6	13	5	0	6	2	10	0	2	1	4	N-terminal EF-hand calcium binding protein 2
CA4	762	NM_000717	chr17	+	58227302	58236906	1	8	1154	11	35.2222	1.5929	4.64792	1.77502	1.69622	3.2405	0.0016976	0.0905722	3	29	3	37	157	36	8	26	18	4	29	4	32	1	6	0	12	carbonic anhydrase IV
BTNL8	79908	NM_024850	chr5	+	180326077	180378200	8	8	2892	17.25	55.1111	0.996762	2.90194	2.40103	1.69395	3.23542	7.64663e-05	0.0163642	29	63	9	68	227	14	24	45	17	8	36	17	33	6	16	6	16	butyrophilin-like 8
LTF	4057	NM_002343	chr3	-	46477496	46506598	2	17	2792	45.5	145	2.72331	7.90861	4.10405	1.69138	3.22966	0.00398177	0.136958	22	33	31	42	78	175	890	16	18	9	274	5	13	11	9	32	11	lactotransferrin
LOC402778	402778	NM_001170820	chr11	-	1756030	1769349	1	2	1083	62.125	195	9.58603	27.4191	4.38896	1.66967	3.18143	0.000244339	0.0320142	100	122	58	78	742	76	268	9	302	44	151	51	67	4	66	23	91	interferon induced transmembrane protein 10
SPP1	6696	NM_001040058	chr4	+	88896802	88904563	3	7	1625	95.125	298.444	9.78232	27.9678	5.02282	1.66918	3.18033	0.00636002	0.170803	129	73	105	108	1131	87	654	163	236	18	81	51	4	45	57	10	495	secreted phosphoprotein 1
GABRA2	2555	NM_001114175	chr4	-	46251581	46392056	2	10	3078	34.75	108.889	1.88663	5.38719	4.14183	1.66685	3.1752	2.61708e-05	0.00918416	82	20	151	41	26	475	65	39	81	30	44	55	41	34	33	26	15	gamma-aminobutyric acid (GABA) A receptor, alpha 2
SIGLEC12	89858	NM_053003	chr19	-	51994613	52005043	2	8	2219	5.375	16.6667	0.404783	1.14377	0.824162	1.64714	3.13213	0.00145159	0.083959	43	16	6	27	9	8	1	26	14	3	3	4	7	1	16	3	6	sialic acid binding Ig-like lectin 12 (gene/pseudogene)
CYP4F3	4051	NM_001199208	chr19	+	15751707	15771570	4	13	3133	29.5	90.8889	1.57348	4.41772	3.25905	1.64232	3.12168	0.000346948	0.0380763	25	97	30	82	247	51	72	189	25	3	130	6	28	9	10	5	45	cytochrome P450, family 4, subfamily F, polypeptide 3
MECOM	2122	NM_001164000	chr3	-	168801287	169381563	10	17	6826	12.75	39.1111	0.312137	0.872532	2.77876	1.63473	3.10529	0.000175275	0.0265818	49	5	92	4	3	117	45	1	36	5	27	18	21	2	12	9	8	MDS1 and EVI1 complex locus
DOCK4	9732	NM_014705	chr7	-	111366164	111846462	2	52	8553	231.375	707	4.52063	12.5878	6.43742	1.63127	3.09785	3.30583e-06	0.0027295	332	473	274	344	1240	950	1344	400	1006	97	278	198	212	66	204	147	649	dedicator of cytokinesis 4
HEY1	23462	NM_001040708	chr8	-	80676245	80680098	2	5	2305	38.875	118.111	2.81838	7.8031	3.88602	1.62241	3.07888	5.00973e-05	0.0129963	102	90	61	28	189	189	180	92	132	11	67	35	6	20	32	14	126	hairy/enhancer-of-split related with YRPW motif 1
DNAH17	8632	NM_173628	chr17	-	76419778	76573476	1	81	13723	169.375	513.889	2.06253	5.70253	5.94196	1.62098	3.07584	0.000209599	0.0297932	211	356	241	129	945	198	1726	386	433	22	206	189	86	32	256	76	488	dynein, axonemal, heavy chain 17
CSF3	1440	NR_033662	chr17	+	38171614	38174066	5	5	1768	21	62.7778	1.9849	5.40718	2.84725	1.59842	3.02811	0.00226723	0.103724	14	4	19	70	17	32	147	236	26	5	3	42	28	17	18	11	44	colony stimulating factor 3 (granulocyte)
S100P	6286	NM_005980	chr4	+	6695566	6698897	2	2	579	45.25	134.556	13.0599	35.3892	3.81318	1.5915	3.01362	0.000137102	0.0232657	48	173	29	90	550	100	150	14	57	29	108	51	43	14	32	23	62	S100 calcium binding protein P
C7orf53	286006	NM_182597	chr7	+	112120908	112130943	3	4	1806	7.875	23.4444	0.728674	1.97683	1.29132	1.59019	3.01089	0.000767113	0.0600722	20	20	3	17	48	6	46	41	10	2	21	1	18	7	3	4	7	chromosome 7 open reading frame 53
DDX43	55510	NM_018665	chr6	+	74104285	74127289	2	17	2696	3	8.88889	0.185953	0.502082	0.0611049	1.57751	2.98455	0.00287113	0.117284	1	7	3	5	8	7	3	20	26	1	8	4	9	0	2	0	0	DEAD (Asp-Glu-Ala-Asp) box polypeptide 43
USP18	11274	NM_017414	chr22	+	18632758	18660162	1	11	2035	9	26.4444	0.739059	1.97887	1.70682	1.57174	2.97262	0.00708562	0.179583	5	6	13	15	19	2	150	21	7	3	8	11	6	17	10	6	11	ubiquitin specific peptidase 18
PHLDB1	23187	NM_015157	chr11	+	118477213	118528853	9	24	6018	113.125	331.667	3.14128	8.39261	5.32238	1.57148	2.9721	0.000501346	0.0466482	160	182	156	48	471	129	860	682	297	12	120	178	25	47	149	68	306	pleckstrin homology-like domain, family B, member 1
CXCR2	3579	NM_001557	chr2	+	218990013	219002099	4	4	3087	91.125	265.889	4.93289	13.1163	4.77564	1.56451	2.95777	0.00162299	0.0895691	108	405	27	173	388	193	40	1035	24	21	381	37	141	35	22	22	70	chemokine (C-X-C motif) receptor 2
RGL4	266747	NM_153615	chr22	+	24033048	24041363	1	11	2885	9.5	27.6667	0.550273	1.46036	1.57474	1.5591	2.94669	0.000267794	0.0333028	10	58	3	22	60	26	17	42	11	6	21	12	19	4	1	9	4	ral guanine nucleotide dissociation stimulator-like 4
GPR109B	8843	NM_006018	chr12	-	123199303	123201439	1	1	2137	662.25	1924.67	51.7867	137.151	7.60062	1.55904	2.94657	0.000463052	0.0449301	735	2588	253	1042	8752	607	1463	760	1122	343	1810	474	408	571	600	418	674	hydroxycarboxylic acid receptor 3
MT2A	4502	NM_005953	chr16	+	56642478	56643409	1	3	419	49	141.111	19.5426	51.2855	3.84515	1.54532	2.91869	5.58376e-05	0.0134909	253	83	42	85	551	49	84	67	56	72	57	48	58	31	45	49	32	metallothionein 2A
PGLYRP1	8993	NM_005091	chr19	-	46522412	46526556	1	3	952	5.625	16.2222	0.987385	2.5949	0.829349	1.54298	2.91396	0.00987591	0.206916	5	10	6	10	29	1	70	15	0	0	19	12	10	0	1	2	1	peptidoglycan recognition protein 1
TNFSF14	8740	NM_003807	chr19	-	6660998	6670599	4	5	4512	575.875	1654.44	21.3285	55.8381	7.38649	1.54239	2.91276	0.000533515	0.0484706	828	1628	290	716	7538	499	1151	1288	952	191	1221	434	340	271	733	240	1177	tumor necrosis factor (ligand) superfamily, member 14
HIVEP2	3097	NM_006734	chr6	-	143072557	143267356	4	10	13497	660.375	1880	8.17625	21.2113	7.86837	1.52925	2.88636	1.75016e-05	0.0079609	695	656	905	2098	1724	1475	6153	1753	1461	315	1055	514	436	317	709	450	1487	human immunodeficiency virus type I enhancer binding protein 2
GEM	2669	NM_005261	chr8	-	95261485	95274547	2	5	2183	232.125	656.111	17.7692	45.769	6.3566	1.51884	2.8656	0.00362268	0.131285	193	452	450	96	2011	297	1178	160	1068	16	706	63	25	37	125	34	851	GTP binding protein overexpressed in skeletal muscle
TECPR2	9895	NM_014844	chr14	+	102829300	102968818	4	20	9068	172	485.333	3.1697	8.15035	5.68995	1.51632	2.86061	2.52123e-05	0.00918416	238	649	118	512	1490	131	522	523	185	87	290	133	210	147	94	127	288	tectonin beta-propeller repeat containing 2
IL1F9	56300	NM_019618	chr2	+	113735606	113743227	1	5	1180	12.875	36.3333	1.82333	4.6889	2.41782	1.51448	2.85696	0.000410544	0.0415081	13	11	52	15	45	11	69	22	89	4	13	11	3	9	10	9	44	interleukin 36, gamma
CEACAM3	1084	NM_001815	chr19	+	42300534	42315591	1	7	1151	21.875	61.2222	3.17595	8.09993	2.61726	1.50343	2.83515	0.000457703	0.0446359	23	58	8	95	226	26	17	76	22	12	41	30	37	16	7	10	22	carcinoembryonic antigen-related cell adhesion molecule 3
CEACAM1	634	NM_001712	chr19	-	43011458	43032661	5	9	3612	14.75	41.2222	0.682409	1.73793	2.087	1.50075	2.8299	0.00100048	0.0689922	8	45	3	39	130	9	70	56	11	16	21	20	24	11	8	6	12	carcinoembryonic antigen-related cell adhesion molecule 1 (biliary glycoprotein)
TNC	3371	NM_002160	chr9	-	117782805	117880486	1	28	7599	4.5	12.5556	0.0989593	0.251609	0.641741	1.49413	2.81695	0.00674016	0.176123	7	2	7	3	4	3	64	2	21	0	4	13	15	0	1	1	2	tenascin C
UBTD2	92181	NM_152277	chr5	-	171636650	171710795	1	3	3015	111.375	309.333	6.17307	15.6238	5.23584	1.49341	2.81553	2.50479e-05	0.00918416	139	158	214	263	721	102	573	423	191	32	127	97	112	76	106	70	271	ubiquitin domain containing 2
ISG15	9636	NM_005101	chr1	+	948847	949919	1	2	666	62.875	174.556	15.7763	39.9123	4.42347	1.49261	2.81397	0.00039911	0.0409934	23	92	128	122	506	18	352	200	130	42	53	30	74	51	84	71	98	ISG15 ubiquitin-like modifier
TNFRSF10C	8794	NM_003841	chr8	+	22960327	22976050	1	5	2594	92.875	257.778	5.98315	15.1329	4.77325	1.49239	2.81354	0.000509522	0.047181	162	485	37	264	241	97	56	931	47	78	250	102	119	69	26	45	54	tumor necrosis factor receptor superfamily, member 10c, decoy without an intracellular domain
PLIN4	729359	NM_001080400	chr19	-	4502192	4517716	1	6	6353	25.5	70.2222	0.670752	1.68323	2.96144	1.48027	2.79001	3.0613e-05	0.00951081	18	160	15	90	122	43	74	76	34	21	41	26	42	3	16	11	44	perilipin 4
JAKMIP2	9832	NM_014790	chr5	-	146970706	147162252	2	21	3365	19.125	52.5556	0.949767	2.37838	2.7274	1.47687	2.78344	0.00805954	0.191053	11	8	29	33	99	20	196	6	71	6	17	7	3	6	13	5	96	janus kinase and microtubule interacting protein 2
DPYSL3	1809	NM_001197294	chr5	-	146770371	146889619	2	14	5629	36.75	100.778	1.09101	2.72635	3.60795	1.47453	2.77894	0.00135494	0.0814135	45	107	65	23	304	41	219	10	93	7	98	17	28	3	22	11	108	dihydropyrimidinase-like 3
DKFZp686O24166	374383	NR_026750	chr11	+	17373317	17403221	4	5	12221	1015.75	2768.89	13.8893	34.5022	8.4353	1.46665	2.7638	2.9648e-05	0.00937721	1989	1437	1396	1649	4583	2057	5047	4185	2577	435	972	960	551	1601	943	719	1945	B7 homolog 6
SLC22A1	6580	NM_003057	chr6	+	160542863	160579750	2	11	1906	9.5	25.5556	0.832916	2.04178	1.66938	1.44471	2.72208	0.00304704	0.119399	4	17	13	10	24	5	141	4	12	4	9	12	19	5	6	9	12	solute carrier family 22 (organic cation transporter), member 1
LOC115110	115110	NR_026927	chr1	-	2481359	2484284	1	2	2209	27.875	74.7778	2.10872	5.15495	3.03784	1.44259	2.71808	0.00040798	0.0413687	40	63	21	37	260	23	128	57	44	16	54	14	16	15	40	16	52	uncharacterized LOC115110
CYP1A1	1543	NM_000499	chr15	-	75011883	75017877	1	7	2608	3.5	9.33333	0.224265	0.544975	0.0646748	1.4273	2.68944	0.00936864	0.201502	9	21	1	0	8	6	10	23	6	2	1	4	11	0	2	1	7	cytochrome P450, family 1, subfamily A, polypeptide 1
FBN1	2200	NM_000138	chr15	-	48700503	48937985	1	66	11695	7.625	20.2222	0.108953	0.263315	1.1823	1.42354	2.68243	0.00845001	0.19446	2	40	4	3	43	7	72	9	2	2	24	10	12	1	1	4	7	fibrillin 1
KIAA0319	9856	NM_001168374	chr6	-	24544332	24646383	8	22	7005	9.625	25.2222	0.229611	0.548306	1.49206	1.40699	2.65183	0.00010657	0.0199226	21	21	11	30	69	10	29	12	24	6	19	15	11	2	4	6	14	KIAA0319
EID3	493861	NM_001008394	chr12	+	104697549	104698982	1	1	1434	14.5	37.8889	1.68974	4.02356	2.12683	1.40381	2.64599	0.000158438	0.02543	20	37	11	21	80	18	99	24	31	16	27	9	16	3	20	6	19	EP300 interacting inhibitor of differentiation 3
KANK1	23189	NM_153186	chr9	+	504703	746103	4	12	6022	469.25	1220.89	13.0216	30.8733	7.2779	1.39936	2.63785	0.000388877	0.040333	1421	885	839	654	2102	848	1186	1629	1424	78	566	479	113	126	222	238	1932	KN motif and ankyrin repeat domains 1
GJB2	2706	NM_004004	chr13	-	20761604	20767114	2	2	2359	237	615	16.7889	39.7004	6.26924	1.3955	2.63081	0.000266229	0.0332998	449	387	290	503	1142	874	450	909	531	66	255	186	43	149	516	97	584	gap junction protein, beta 2, 26kDa
CYHR1	50626	NM_138496	chr8	-	145675296	145691094	5	6	2786	40.625	105.111	2.43676	5.74533	3.48986	1.39074	2.62213	0.000847004	0.062866	51	216	23	58	407	31	80	51	29	41	86	32	43	32	23	22	46	cysteine/histidine-rich 1
PA2G4P4	647033	NR_003284	chr3	-	156527060	156529810	1	1	2751	19.875	51.2222	1.20731	2.83541	2.55356	1.38441	2.61064	0.00781857	0.188506	56	38	3	8	46	68	11	210	21	5	21	27	19	23	14	25	25	proliferation-associated 2G4 pseudogene 4
ADA	100	NM_000022	chr20	-	43248163	43280376	2	12	1760	139.375	358	13.2334	30.9755	5.612	1.38072	2.60398	3.50353e-05	0.0103023	186	83	288	403	208	269	663	533	589	47	146	115	180	112	94	99	322	adenosine deaminase
GLA	2717	NM_000169	chrX	-	100652779	100663001	3	7	1654	134.625	345.667	13.6016	31.8251	5.37417	1.38016	2.60297	0.000127611	0.0222429	132	279	129	247	853	194	809	267	201	100	172	107	112	203	170	72	141	galactosidase, alpha
MAFF	23764	NM_001161572	chr22	+	38597939	38612517	5	3	2928	568.375	1456.56	32.4388	75.7536	7.43619	1.37752	2.59821	4.89652e-05	0.0128312	1027	1198	669	964	4429	644	988	1695	1495	475	746	308	350	606	608	540	914	v-maf musculoaponeurotic fibrosarcoma oncogene homolog F (avian)
BASP1P1	646201	NR_033774	chr13	-	23471169	23472320	1	1	1152	17	43.5556	2.46602	5.75756	2.54012	1.37569	2.59493	0.000174272	0.0265818	64	10	21	17	14	125	66	15	60	14	34	25	25	3	17	4	14	brain abundant, membrane attached signal protein 1 pseudogene 1
C11orf96	387763	NM_001145033	chr11	+	43964106	43965433	1	1	1328	27.125	69.1111	3.41328	7.92496	3.14171	1.36825	2.58157	3.49589e-05	0.0103023	108	51	49	43	98	79	74	72	48	8	20	34	25	39	27	27	37	chromosome 11 open reading frame 96
NEU4	129807	NM_001167600	chr2	+	242750160	242758739	6	5	2950	61.875	157.444	3.50505	8.12742	4.59191	1.36691	2.57917	0.000202217	0.0292842	100	112	249	36	213	107	344	131	125	23	92	37	28	44	112	8	151	sialidase 4
EMR3	84658	NM_032571	chr19	-	14730051	14785730	3	16	2301	101.125	256.778	7.34417	16.9937	4.73446	1.36404	2.57405	0.00155506	0.0878334	86	160	18	270	846	152	134	559	86	66	233	86	127	89	37	42	129	egf-like module containing, mucin-like, hormone receptor-like 3
LRP12	29967	NM_013437	chr8	-	105501459	105601252	2	7	4149	61.125	155	2.46193	5.689	4.3436	1.36192	2.57028	7.42396e-05	0.016159	67	123	133	70	378	126	270	81	147	15	196	33	42	22	44	31	106	low density lipoprotein receptor-related protein 12
TNFRSF4	7293	NM_003327	chr1	-	1146706	1149548	1	7	1104	6	15.2222	0.908203	2.0997	0.984581	1.35872	2.56458	0.00138389	0.0822154	8	9	11	11	16	11	36	1	34	4	12	9	4	2	4	3	10	tumor necrosis factor receptor superfamily, member 4
HERC6	55008	NM_017912	chr4	+	89299891	89364249	2	23	3889	18.375	46.4444	0.789569	1.81863	2.53944	1.35626	2.56021	0.000565223	0.0500528	22	22	20	42	51	16	122	59	64	13	11	9	22	22	22	23	25	HECT and RLD domain containing E3 ubiquitin protein ligase family member 6
TMEM140	55281	NM_018295	chr7	+	134832756	134855098	1	2	6196	289.125	729.556	7.79785	17.9306	6.25856	1.35515	2.55824	0.00137731	0.0822154	197	917	143	604	3178	174	785	245	323	193	653	135	396	127	273	160	376	transmembrane protein 140
SAMD12	401474	NM_001101676	chr8	-	119201695	119634184	2	5	10441	21.125	53.1111	0.338108	0.774624	3.06544	1.34875	2.54692	3.63623e-05	0.0104874	68	12	87	26	29	141	49	26	40	15	47	28	26	9	19	14	11	sterile alpha motif domain containing 12
AMDHD2	51005	NM_001145815	chr16	+	2570363	2580955	2	11	2283	68.5	171.778	5.01401	11.458	4.23755	1.34591	2.5419	0.000493556	0.0464848	175	226	30	173	416	32	338	45	111	69	124	51	55	44	74	20	111	amidohydrolase domain containing 2
NOTCH3	4854	NM_000435	chr19	-	15270444	15311792	1	33	8071	11.5	28.6667	0.238106	0.540875	1.86966	1.33542	2.52348	0.000774805	0.0602303	46	12	12	11	34	74	27	5	37	4	13	28	21	4	1	5	16	notch 3
GPR109A	338442	NM_177551	chr12	-	123185840	123187904	1	1	2065	413.25	1026.22	33.4421	75.6779	6.73544	1.33211	2.51771	0.00446738	0.144977	398	1490	111	576	4382	440	699	622	518	135	1580	197	153	189	408	115	529	hydroxycarboxylic acid receptor 2
MIR212	406994	NR_029625	chr17	-	1953565	1953674	1	1	110	3.625	9	5.50701	12.4594	0.135476	1.32479	2.50497	0.00900563	0.198686	3	8	6	4	19	4	8	14	15	0	6	8	1	3	5	1	5	microRNA 212
INHBA	3624	NM_002192	chr7	-	41728179	41742706	2	3	4956	376.25	928.889	12.6866	28.5417	6.95875	1.32366	2.50301	0.00221066	0.102475	248	462	812	110	2328	246	2724	767	663	105	442	397	120	145	996	251	554	inhibin, beta A
CMTM2	146225	NM_144673	chr16	+	66613351	66622177	2	4	1062	10.875	26.8889	1.71122	3.85563	1.48874	1.32355	2.50282	0.00529686	0.155317	14	31	4	32	87	8	3	46	17	5	34	18	13	2	2	6	7	CKLF-like MARVEL transmembrane domain containing 2
SERPINB2	5055	NM_001143818	chr18	+	61554812	61575087	7	9	13287	13642.2	33652.7	171.577	385.691	12.1672	1.32255	2.50109	5.15063e-05	0.0131396	29695	21161	22698	12435	44983	48548	64762	17788	40804	4509	17345	15456	8280	4811	14871	13743	30123	serpin peptidase inhibitor, clade B (ovalbumin), member 2
MMP19	4327	NM_002429	chr12	-	56229214	56236735	5	9	4136	717.125	1765	28.9744	64.9848	7.68564	1.31925	2.49537	0.00491192	0.150767	3295	3061	829	425	5040	769	774	350	1342	159	1276	352	197	149	1373	329	1902	matrix metallopeptidase 19
IL18R1	8809	NM_003855	chr2	+	102972725	103015217	3	11	3714	27.625	68	1.24297	2.78814	3.12258	1.31855	2.49415	0.000442028	0.0437722	40	60	8	47	59	204	126	33	35	12	69	20	20	11	28	21	40	interleukin 18 receptor 1
OSM	5008	NM_020530	chr22	-	30656457	30662829	2	3	4912	1412.88	3473.67	48.0669	107.69	8.59927	1.31772	2.49273	0.000634038	0.054004	2073	3862	1038	1709	11149	1267	1229	7764	1172	1211	1419	1431	1332	1221	1343	1019	2327	oncostatin M
NT5E	4907	NM_002526	chr6	+	86159302	86205498	2	9	4144	22.125	54.2222	0.892204	1.99253	2.82573	1.31197	2.4828	0.000402058	0.0410814	22	46	26	9	71	75	149	23	67	8	64	14	15	6	27	10	33	5'-nucleotidase, ecto (CD73)
PDGFB	5155	NM_002608	chr22	-	39619685	39640957	2	7	3432	46.875	114.667	2.28242	5.08789	3.74698	1.30993	2.47929	0.00110586	0.0733197	183	102	45	115	130	43	48	275	91	22	32	37	28	21	24	44	167	platelet-derived growth factor beta polypeptide
MFSD2A	84879	NM_001136493	chr1	+	40420784	40435628	2	14	2201	149.75	364.667	11.3697	25.2304	5.63371	1.30377	2.46873	0.00134032	0.0811797	89	75	223	316	387	271	1297	270	354	74	130	112	118	256	125	133	250	major facilitator superfamily domain containing 2A
C20orf166	128826	NM_178463	chr20	+	61147660	61167971	1	4	1220	14.625	35.2222	2.00326	4.39647	2.5133	1.28624	2.43892	0.000213476	0.0300609	30	4	58	17	17	95	31	13	52	13	13	30	24	6	14	11	6	chromosome 20 open reading frame 166
LOC257358	257358	NR_026945	chr5	+	169758435	169762104	1	3	2204	33.125	79.4444	2.51157	5.48908	3.13485	1.28118	2.43038	0.00143637	0.0838167	78	59	20	24	282	39	96	87	30	9	49	30	37	21	60	14	45	uncharacterized LOC257358
PDSS1	23590	NM_014317	chr10	+	26986595	27035726	1	12	1618	59.625	142.556	6.15816	13.4169	4.22401	1.27703	2.4234	0.00206063	0.0984834	100	63	59	58	168	114	394	155	172	55	34	45	40	118	22	27	136	prenyl (decaprenyl) diphosphate synthase, subunit 1
RASAL2	9462	NM_170692	chr1	+	178062864	178448648	2	18	11040	28.125	67	0.42572	0.924173	3.05956	1.27134	2.41385	0.000938263	0.0669501	30	31	43	24	244	45	80	22	84	10	56	25	25	26	23	11	49	RAS protein activator like 2
ADAMDEC1	27299	NM_001145271	chr8	+	24241798	24263526	4	15	2438	27.375	64.8889	1.87638	4.05307	3.06344	1.26412	2.4018	0.000253406	0.0326684	56	57	29	46	84	82	76	70	84	13	16	34	11	21	64	9	51	ADAM-like, decysin 1
SLC22A13	9390	NM_004256	chr3	+	38307298	38319806	1	10	2560	7.5	17.7778	0.489578	1.05751	1.01367	1.26171	2.3978	0.00678579	0.176456	19	15	3	16	18	8	31	45	5	2	2	20	14	6	6	4	6	solute carrier family 22 (organic anion transporter), member 13
C15orf29	79768	NM_024713	chr15	-	34432875	34502297	2	10	3094	40.625	95.8889	2.19419	4.71949	3.40172	1.2583	2.39214	0.0056201	0.159773	29	228	5	65	296	76	49	38	77	13	114	8	72	11	21	10	76	chromosome 15 open reading frame 29
CD109	135228	NM_133493	chr6	+	74405508	74538041	4	33	9453	584.125	1365.22	10.3261	21.9928	7.26502	1.24466	2.36963	0.00523038	0.154855	2589	1928	278	372	3120	439	907	1093	1561	99	832	345	503	46	992	382	1474	CD109 molecule
TREML3	340206	NR_027256	chr6	-	41175940	41185708	2	5	1512	26	60.7778	2.87357	6.12125	2.6866	1.244	2.36854	0.00322465	0.122865	24	45	8	68	241	32	87	21	21	16	39	29	61	2	28	12	21	triggering receptor expressed on myeloid cells-like 3
BAALC	79870	NM_024812	chr8	+	104152159	104242533	3	3	3705	15.5	36.2222	0.699108	1.48879	2.1907	1.24293	2.36679	0.0025241	0.111397	16	23	21	21	61	5	116	24	39	3	24	22	9	3	25	9	29	brain and acute leukemia, cytoplasmic
C10orf55	414236	NM_001001791	chr10	-	75669727	75682535	1	5	2513	32.375	75.5556	2.15287	4.57848	3.00757	1.24181	2.36496	0.0084873	0.19446	40	67	14	36	369	26	44	49	35	16	56	17	36	10	31	28	65	chromosome 10 open reading frame 55
GTF2IRD1	9569	NM_001199207	chr7	+	73868120	74016920	4	27	3529	9.75	22.7778	0.461693	0.982895	1.39937	1.24154	2.36451	0.00923834	0.200603	17	13	14	10	99	4	13	2	33	3	17	15	13	2	11	1	16	GTF2I repeat domain containing 1
RALGDS	5900	NM_001042368	chr9	-	135973029	136024588	5	18	5348	1418.12	3305.22	44.3123	94.1145	8.54629	1.24066	2.36307	0.000100714	0.0191617	3039	3746	898	2929	9443	929	2769	3802	2192	869	2070	1338	1358	1162	1142	818	2588	ral guanine nucleotide dissociation stimulator
TRIP10	9322	NM_004240	chr19	+	6739707	6751529	1	14	2011	30.5	70.8889	2.53448	5.36801	3.13027	1.23586	2.35522	0.000110019	0.0202778	41	29	22	101	50	67	164	111	53	16	34	41	36	25	25	22	45	thyroid hormone receptor interactor 10
LRRC50	123872	NM_178452	chr16	+	84178865	84212748	3	13	3641	216	501.111	9.91366	20.9585	6.08654	1.2339	2.35202	0.0087403	0.196462	645	154	315	266	176	324	527	1573	530	221	37	243	170	571	87	172	227	dynein, axonemal, assembly factor 1
MET	4233	NM_001127500	chr7	+	116312459	116438440	2	21	6676	447.125	1035.44	11.1921	23.6188	7.05235	1.23136	2.34789	0.00183871	0.0927081	1689	1495	589	351	1548	758	1219	161	1509	96	808	301	462	16	416	159	1319	met proto-oncogene (hepatocyte growth factor receptor)
KIAA1199	57214	NM_018689	chr15	+	81071712	81243999	1	29	7080	26.5	61.3333	0.62548	1.3192	3.05151	1.22967	2.34514	0.0034426	0.128128	48	120	57	5	114	33	107	24	44	2	23	32	30	4	12	6	103	KIAA1199
CXCL5	6374	NM_002994	chr4	-	74861359	74864416	1	4	2458	102.75	237.667	6.98555	14.7243	5.01428	1.22948	2.34482	0.000722111	0.0585609	133	77	81	142	91	497	863	99	156	97	155	156	61	78	107	83	85	chemokine (C-X-C motif) ligand 5
NRP1	8829	NM_003873	chr10	-	33466419	33623833	5	17	5914	114.5	263.333	3.23538	6.78066	5.03379	1.22125	2.33148	0.00137813	0.0822154	131	300	67	153	478	257	698	41	245	44	146	107	115	61	57	57	329	neuropilin 1
PHOSPHO1	162466	NM_001143804	chr17	-	47300732	47308128	2	3	2173	21.25	48.6667	1.63418	3.41051	2.39013	1.21424	2.32019	0.00955719	0.203512	13	23	7	43	118	24	13	171	26	4	64	10	46	3	12	3	28	phosphatase, orphan 1
GPNMB	10457	NM_001005340	chr7	+	23286316	23314828	4	12	2791	62.375	142.667	3.73466	7.78413	4.14019	1.21314	2.31841	0.00758883	0.18566	130	78	72	59	452	73	227	16	177	21	84	15	34	11	99	33	202	glycoprotein (transmembrane) nmb
TIPARP	25976	NM_001184717	chr3	+	156392205	156424557	7	6	4948	828.125	1892.67	27.9684	58.2495	7.81104	1.21239	2.31721	0.000220645	0.0305736	2037	2882	334	651	2532	1404	1026	4667	1501	488	852	926	1000	485	659	1060	1155	TCDD-inducible poly(ADP-ribose) polymerase
LOC284751	284751	NR_034124	chr20	+	48909257	48931456	1	5	2278	14	32	1.02701	2.13916	1.81641	1.21083	2.31471	0.00117636	0.0760962	21	38	5	31	96	14	29	30	24	8	25	6	44	7	7	6	9	uncharacterized LOC284751
NLRP6	171389	NM_138329	chr11	+	278570	285304	1	8	2679	13.875	31.5556	0.865488	1.7937	1.77426	1.20358	2.30311	0.00515816	0.153881	26	67	5	16	96	6	15	40	13	7	35	11	25	2	14	6	11	NLR family, pyrin domain containing 6
SLC1A3	6507	NM_004172	chr5	+	36606457	36688436	4	10	4888	33.25	75.4444	1.13674	2.35041	3.25575	1.20125	2.29939	0.00362137	0.131285	53	30	23	37	129	59	235	26	87	17	47	16	12	26	40	17	91	solute carrier family 1 (glial high affinity glutamate transporter), member 3
SLCO4A1	28231	NM_016354	chr20	+	61273797	61303647	2	12	3957	124	277.889	5.23668	10.6943	5.07609	1.18389	2.27189	0.00141071	0.0829649	269	206	171	311	781	67	335	133	228	20	288	86	94	27	125	47	305	solute carrier organic anion transporter family, member 4A1
ACAT2	39	NM_005891	chr6	+	160182989	160200087	1	9	1551	69.625	156	7.5016	15.3165	4.23104	1.18344	2.27118	0.00118001	0.0761391	57	95	49	183	325	65	351	212	67	44	89	44	60	66	68	57	129	acetyl-CoA acetyltransferase 2
MGAM	8972	NM_004668	chr7	+	141695657	141806547	3	48	6694	304.5	682.111	7.60155	15.5173	6.33638	1.1834	2.27112	0.000279237	0.0334674	465	750	217	395	1878	513	787	656	478	84	615	483	191	65	361	165	472	maltase-glucoamylase (alpha-glucosidase)
METTL1	4234	NM_005371	chr12	-	58162351	58165914	2	6	1307	21.5	48.1111	2.74893	5.60554	2.70102	1.18084	2.26709	0.00341327	0.127529	23	9	52	17	156	19	81	18	58	13	49	6	17	9	8	8	62	methyltransferase like 1
STAT4	6775	NM_003151	chr2	-	191893546	192015925	1	24	3521	72.875	162.556	3.4587	7.03045	4.35615	1.17703	2.2611	0.00284608	0.117284	34	40	33	132	74	174	531	334	111	24	200	54	48	38	84	46	89	signal transducer and activator of transcription 4
KIFC3	3801	NM_001130100	chr16	-	57792129	57836439	5	20	3966	35.5	79	1.49581	3.03335	3.29602	1.17328	2.25524	0.000275662	0.0333028	97	77	39	69	111	35	123	56	104	32	65	40	23	3	16	19	86	kinesin family member C3
IL18RAP	8807	NM_003853	chr2	+	103035088	103069024	4	13	2988	46.5	103.222	2.6006	5.26066	3.5883	1.16986	2.24989	0.00280444	0.117169	31	207	9	101	277	158	48	36	62	19	127	35	68	7	53	28	35	interleukin 18 receptor accessory protein
RASAL1	8437	NM_004658	chr12	-	113536624	113574044	7	22	4002	35.25	78.1111	1.47192	2.97224	3.26393	1.16715	2.24568	0.00495738	0.151438	72	133	20	29	168	68	29	40	144	5	76	29	23	2	21	24	102	RAS protein activator like 1 (GAP1 like)
C17orf96	100170841	NM_001130677	chr17	-	36827959	36831187	1	1	3229	7.375	16.3333	0.381676	0.77029	0.935197	1.16382	2.24049	0.00907073	0.199149	13	8	7	15	54	10	24	6	10	10	6	8	10	6	11	0	8	chromosome 17 open reading frame 96
SERPINE1	5054	NM_000602	chr7	+	100770379	100782547	2	10	3181	115.25	253.444	6.0545	12.133	4.92777	1.15662	2.22934	0.00462954	0.148242	266	253	97	80	845	238	166	123	213	63	246	64	51	15	41	60	382	serpin peptidase inhibitor, clade E (nexin, plasminogen activator inhibitor type 1), member 1
DFNB31	25861	NM_015404	chr9	-	117164360	117267736	4	12	4162	40.375	88.6667	1.62111	3.24419	3.45382	1.15426	2.22571	0.004772	0.149571	98	141	47	69	163	6	162	14	98	10	88	24	42	7	30	10	112	deafness, autosomal recessive 31
MMP25	64386	NM_022468	chr16	+	3096682	3110731	2	10	3583	124.25	272.667	5.79496	11.5886	4.89798	1.15362	2.22471	0.00271495	0.115534	224	669	26	160	681	81	148	371	94	85	345	162	124	50	57	43	128	matrix metallopeptidase 25
C1orf113		NM_001162530	chr1	+	36771994	36788749	3	16	4457	141.625	310.667	5.31004	10.6145	5.14224	1.15304	2.22382	0.00930745	0.200971	291	261	97	328	1003	24	479	64	249	59	301	78	107	26	146	67	349	NULL
TNS1	7145	NM_022648	chr2	-	218664508	218808796	4	33	10353	356.75	781.111	5.75836	11.4893	6.62075	1.15047	2.21986	0.00266744	0.115117	749	681	455	469	2312	455	610	165	1134	152	690	183	335	40	149	119	1186	tensin 1
ISG20	3669	NM_002201	chr15	+	89182039	89198928	2	4	1370	80.25	175.444	9.7887	19.5014	4.41491	1.14807	2.21617	0.000987246	0.0686457	56	110	95	187	451	48	244	320	68	32	165	38	124	66	87	45	85	interferon stimulated exonuclease gene 20kDa
ZNF429	353088	NM_001001415	chr19	+	21688437	21721079	3	4	2651	27.125	59.1111	1.70986	3.39552	2.74263	1.14286	2.20819	0.00054864	0.0490352	49	77	11	46	175	38	48	63	25	16	51	23	41	10	21	18	37	zinc finger protein 429
CCL20	6364	NM_004591	chr2	+	228678558	228682280	3	4	1200	1415.25	3081.78	197.085	391.082	8.75572	1.14261	2.2078	0.000266253	0.0332998	3180	1096	2236	1750	2406	4101	5244	5285	2438	875	511	2677	1045	1146	1953	1095	2020	chemokine (C-C motif) ligand 20
LOC400680	400680	NR_037194	chr19	+	21666517	21686040	1	11	3760	38.625	84.1111	1.71665	3.40654	3.24067	1.14207	2.20698	0.00602168	0.16698	94	268	8	38	160	23	66	58	42	18	60	48	73	1	29	21	59	uncharacterized LOC400680
ABL2	27	NM_001168237	chr1	-	179068360	179198819	10	13	12840	1328.38	2883.89	17.2885	34.2027	8.58279	1.13825	2.20114	0.00153065	0.0870334	2746	1121	1256	1423	3892	2871	6796	3147	2703	590	1403	1019	566	1759	1943	757	2590	v-abl Abelson murine leukemia viral oncogene homolog 2
NRP2	8828	NM_201266	chr2	+	206547224	206662857	6	17	7719	118.5	256.889	2.56542	5.06794	5.16033	1.13598	2.19767	0.00174809	0.0914447	113	78	218	150	465	91	838	65	294	46	150	62	137	53	155	88	257	neuropilin 2
MAPK13	5603	NM_002754	chr6	+	36098262	36108574	2	12	2620	134.5	290.222	8.57871	16.8685	5.10024	1.1293	2.18752	0.00254483	0.111833	232	383	105	128	957	157	316	127	207	49	321	116	97	15	80	72	326	mitogen-activated protein kinase 13
TNIP3	79931	NM_001128843	chr4	-	122052564	122137655	4	13	2854	56.75	122.333	3.32286	6.52737	4.00572	1.12763	2.185	0.00257094	0.112668	58	31	26	90	55	229	411	154	47	49	30	132	60	42	47	36	58	TNFAIP3 interacting protein 3
AATK	9625	NM_001080395	chr17	-	79091096	79139872	1	14	5311	144.625	311.222	4.55059	8.92363	5.17953	1.12539	2.1816	0.00163026	0.0898416	211	385	56	185	733	150	210	668	203	82	159	165	112	95	127	64	353	apoptosis-associated tyrosine kinase
C5orf32	84418	NM_032412	chr5	+	139554653	139623374	1	3	910	56	120.444	10.2837	20.1555	3.81321	1.12437	2.18007	0.000407099	0.0413687	103	255	35	90	303	41	105	103	49	50	101	47	74	21	48	53	54	cysteine-rich transmembrane module containing 1
ADAMTS2	9509	NM_014244	chr5	-	178537852	178772431	2	22	7070	12.75	27.4444	0.301364	0.591129	1.8205	1.12412	2.17969	0.00561828	0.159773	23	19	9	14	50	74	48	3	7	9	6	36	22	1	7	4	17	ADAM metallopeptidase with thrombospondin type 1 motif, 2
APOBEC3B	9582	NM_004900	chr22	+	39348704	39388783	3	8	6593	94.125	202	2.38574	4.66569	4.50007	1.12138	2.17555	0.00639124	0.17104	106	251	44	258	581	30	85	404	59	77	121	109	135	95	52	75	89	apolipoprotein B mRNA editing enzyme, catalytic polypeptide-like 3B
VEGFA	7422	NM_001171623	chr6	+	43737946	43754223	8	8	3661	1289.75	2757.44	58.8717	114.698	8.29052	1.11614	2.16766	0.00859348	0.195744	1497	2766	523	1363	9489	1338	1029	5448	1364	405	1770	1466	854	494	1334	1202	2793	vascular endothelial growth factor A
MAP1LC3A	84557	NM_032514	chr20	+	33134692	33148149	2	5	1121	20	42.6667	2.98143	5.79603	2.32572	1.11188	2.16127	0.00680871	0.176596	22	32	9	47	79	12	41	119	23	12	26	28	19	25	9	16	25	microtubule-associated protein 1 light chain 3 alpha
IL1RN	3557	NM_173843	chr2	+	113875470	113893714	5	6	4326	4001.25	8516.67	154.565	299.799	10.083	1.10975	2.15808	0.000867428	0.0640119	6486	5180	4747	7636	22415	3911	6328	12108	7839	2221	5528	4589	2740	6116	3257	1494	6065	interleukin 1 receptor antagonist
EREG	2069	NM_001432	chr4	+	75230860	75254477	1	5	4628	3139.25	6675.11	113.353	219.641	9.84765	1.10828	2.15589	0.00121194	0.0773672	3667	2261	2437	2985	5037	15799	7241	15733	4916	1791	2604	5886	1720	2784	3986	2989	3354	epiregulin
ALOX5AP	241	NM_001629	chr13	+	31309669	31338556	2	5	1385	287.625	611	34.7038	67.1798	6.20456	1.10682	2.15371	0.000256006	0.032872	459	408	164	581	1684	850	563	376	414	253	455	394	345	38	168	226	422	arachidonate 5-lipoxygenase-activating protein
PSMD5	5711	NM_005047	chr9	-	123578332	123605206	1	10	3386	117	248.111	5.7743	11.1585	4.97034	1.1042	2.1498	0.00221927	0.102751	128	94	45	142	161	162	1147	211	143	116	152	116	161	60	128	84	119	proteasome (prosome, macropain) 26S subunit, non-ATPase, 5
RAPGEF2	9693	NM_014247	chr4	+	160181994	160282226	5	25	15451	1337.5	2835.89	14.4656	27.9499	8.50952	1.10416	2.14974	0.00159837	0.0890791	1826	929	737	3337	2796	2757	6831	4357	1953	1020	1146	1417	1338	2166	1224	1034	1355	Rap guanine nucleotide exchange factor (GEF) 2
IL1R2	7850	NM_004633	chr2	+	102608306	102644884	5	9	2429	213.125	449.889	14.6625	28.2049	5.70104	1.09768	2.1401	0.00139353	0.0823315	367	522	47	503	1195	595	104	516	200	227	295	193	278	87	261	131	233	interleukin 1 receptor, type II
IFITM1	8519	NM_003641	chr11	+	313991	315272	1	2	717	56.5	118.667	13.1683	25.2033	3.7608	1.09011	2.1289	0.00946173	0.202712	18	263	25	112	382	24	115	79	50	39	88	29	101	15	95	21	64	interferon induced transmembrane protein 1 (9-27)
MMP14	4323	NM_004995	chr14	+	23305793	23316803	1	10	3538	51.5	107.778	2.43248	4.63894	3.83857	1.08489	2.12122	0.00218207	0.101526	43	71	42	79	81	58	414	64	118	28	50	74	59	45	18	28	110	matrix metallopeptidase 14 (membrane-inserted)
DGKH	160851	NM_178009	chr13	+	42622889	42803888	2	30	4248	13.375	28	0.526151	1.00374	1.89538	1.08412	2.12008	0.00725677	0.181448	27	17	21	15	64	28	34	25	21	2	15	6	11	16	7	15	35	diacylglycerol kinase, eta
C3	718	NM_000064	chr19	-	6677830	6720662	3	41	5228	120.375	251.667	3.8477	7.33057	5.02266	1.08371	2.11948	0.00198263	0.0961874	113	95	130	312	450	99	545	324	197	62	66	157	96	109	135	67	271	complement component 3
ARFIP1	27236	NM_001025595	chr4	+	153701112	153833063	4	9	3090	42.375	88.4444	2.29167	4.35873	3.38889	1.08094	2.11542	0.00378943	0.13387	56	75	18	72	272	56	96	103	48	40	58	25	51	63	22	27	53	ADP-ribosylation factor interacting protein 1
N4BP1	9683	NM_153029	chr16	-	48572637	48644120	3	7	7236	486.875	1012.22	11.244	21.3022	6.86075	1.07577	2.10785	0.000213823	0.0300609	629	1014	232	1554	2776	481	894	945	585	320	715	436	828	205	355	315	721	NEDD4 binding protein 1
LOC400960	400960	NR_033872	chr2	-	70187200	70314198	2	11	4632	38.5	79.8889	1.38897	2.62643	3.16303	1.07247	2.10303	0.00236855	0.106463	60	45	10	73	260	26	122	74	49	36	60	56	56	17	24	28	31	PCBP1 antisense RNA 1 (non-protein coding)
TFPI2	7980	NM_006528	chr7	-	93515745	93520065	1	5	1170	8.375	17.3333	1.19619	2.25602	1.49325	1.06664	2.09455	0.00876711	0.196462	4	11	29	3	20	23	16	7	43	0	22	17	0	0	3	3	22	tissue factor pathway inhibitor 2
RRAD	6236	NM_001128850	chr16	-	66955582	66959439	2	5	1476	73	150.222	8.26489	15.4987	4.26898	1.06074	2.086	0.00282895	0.117284	102	86	86	107	419	73	253	101	125	15	87	61	61	54	102	30	174	Ras-related associated with diabetes
TNFAIP6	7130	NM_007115	chr2	+	152214106	152237523	3	6	1546	501.5	1026.33	54.2079	101.094	7.1328	1.05305	2.07491	0.002058	0.0984799	302	264	448	1295	1012	1560	1344	2097	915	341	204	737	537	665	550	388	590	tumor necrosis factor, alpha-induced protein 6
CCRL2	9034	NM_001130910	chr3	+	46446856	46455108	3	3	7880	1924.88	3936.22	40.8204	76.0678	8.94676	1.05195	2.07333	0.00448074	0.145166	2807	2691	1507	3412	11853	2605	3359	4268	2924	1088	1496	1463	1187	2598	2772	988	3807	chemokine (C-C motif) receptor-like 2
DNAJB6	10049	NM_058246	chr7	+	157129710	157210133	3	10	3334	132.5	270.889	6.64127	12.3729	5.08081	1.05146	2.07262	0.000912958	0.0662206	198	151	56	246	259	201	605	543	179	104	237	67	142	120	115	106	169	DnaJ (Hsp40) homolog, subfamily B, member 6
AK4	205	NM_001005353	chr1	+	65613232	65697828	3	6	7226	90.625	185.111	2.0958	3.90105	4.77703	1.05008	2.07065	0.00158715	0.0890377	80	46	214	180	344	117	382	69	234	28	94	120	73	19	68	94	229	adenylate kinase 4
GALNT12	79695	NM_024642	chr9	+	101569981	101612359	2	10	2755	11.375	23.2222	0.689971	1.2836	1.54011	1.04762	2.06711	0.00756834	0.185576	19	14	12	34	41	9	48	4	28	10	19	4	14	1	15	4	24	UDP-N-acetyl-alpha-D-galactosamine:polypeptide N-acetylgalactosaminyltransferase 12 (GalNAc-T12)
DBN1	1627	NM_080881	chr5	-	176883614	176900694	2	15	3316	16.5	33.4444	0.831515	1.53588	2.07344	1.03789	2.05322	0.00144763	0.083927	27	24	10	36	41	46	65	26	26	9	40	16	20	4	4	6	33	drebrin 1
FAM129A	116496	NM_052966	chr1	-	184760166	184943682	2	14	7056	356.375	720.222	8.44014	15.5437	6.42124	1.0349	2.04897	0.00215708	0.101142	513	1240	107	712	1029	278	1025	1344	234	184	566	277	624	390	228	248	334	family with sequence similarity 129, member A
NBN	4683	NM_002485	chr8	-	90944684	90996899	4	16	7600	834.5	1680.22	18.349	33.6667	7.74734	1.02956	2.0414	0.000273511	0.0333028	824	955	605	2285	3308	1518	2657	1826	1144	658	709	813	1171	911	756	638	1020	nibrin
SPHK1	8877	NM_182965	chr17	+	74380690	74383941	4	6	2469	313.125	627.556	21.1932	38.706	6.39814	1.02285	2.03193	0.00167595	0.0902792	578	454	390	238	1209	307	1082	677	713	131	403	288	140	137	354	183	869	sphingosine kinase 1
ATG2A	23130	NM_015104	chr11	-	64661957	64684722	4	41	6426	767.625	1536.89	19.9622	36.4208	7.44252	1.02143	2.02993	0.00195419	0.0954355	909	1806	304	1493	5325	533	1701	1106	655	679	1679	615	1102	287	598	383	798	ATG2 autophagy related 2 homolog A (S. cerevisiae)
SCARF1	8578	NR_028076	chr17	-	1537150	1549041	8	11	4094	150	299.444	6.12272	11.1382	5.16105	1.0171	2.02385	0.000718405	0.05855	268	315	87	407	738	99	241	348	192	118	124	181	173	116	133	114	241	scavenger receptor class F, member 1
GNPDA1	10007	NM_005471	chr5	-	141380234	141392620	1	7	2297	94.125	187.667	6.8477	12.4415	4.48226	1.01521	2.0212	0.009184	0.200464	130	184	45	91	702	94	174	156	113	58	130	66	79	100	87	65	168	glucosamine-6-phosphate deaminase 1
FMNL3	91010	NM_175736	chr12	-	50031724	50101197	2	26	11192	304.875	607	4.55213	8.25902	6.31081	1.01333	2.01856	0.00148741	0.0855172	385	233	231	654	611	303	1660	694	692	184	550	300	175	187	169	192	682	formin-like 3
TRIB3	57761	NM_021158	chr20	+	361308	378203	1	4	2452	30.25	60.2222	2.06161	3.7401	2.92303	1.01257	2.0175	0.00362207	0.131285	32	65	17	22	138	49	81	105	33	37	28	33	29	29	29	35	22	tribbles homolog 3 (Drosophila)
LOC100132891	100132891	NR_033652	chr8	+	72755358	72968547	3	5	4915	15.375	30.5556	0.522748	0.946704	2.11949	1.00937	2.01303	0.00270931	0.115534	40	9	24	17	24	56	37	26	42	3	10	32	17	7	8	16	30	uncharacterized LOC100132891
IFIH1	64135	NM_022168	chr2	-	163123589	163175399	2	16	5875	326.75	648.333	9.29412	16.805	6.42178	1.0084	2.01168	0.000775635	0.0602303	229	463	332	765	1096	355	1491	681	423	259	475	168	392	296	303	253	468	interferon induced with helicase C domain 1
IRAK2	3656	NM_001570	chr3	+	10206563	10285427	5	13	5665	1642	3252.78	48.4366	87.4383	8.71367	1.00612	2.00851	0.000341269	0.0379931	2665	2187	1515	3411	6651	2281	3336	4894	2335	847	1590	2101	1188	1353	1842	1302	2913	interleukin-1 receptor-associated kinase 2
SLAMF7	57823	NM_021181	chr1	+	160709047	160724866	10	7	13366	1883.75	3726.89	23.5517	42.4612	8.96226	1.00427	2.00593	0.00909137	0.19936	1598	1971	1444	4926	6141	2771	8641	2822	3228	692	1837	1205	1717	3745	2227	813	2834	SLAM family member 7
ALCAM	214	NM_001627	chr3	+	105085713	105295744	2	16	4741	311.625	616.444	10.9841	19.8003	6.4174	1.00401	2.00556	0.00293741	0.118677	427	446	395	289	1212	392	1153	261	973	116	480	168	174	108	271	257	919	activated leukocyte cell adhesion molecule
C13orf31	144811	NM_001128303	chr13	+	44453420	44468068	6	7	5201	210.5	415.667	6.76341	12.1704	5.75666	1.00142	2.00197	0.000730468	0.0591142	437	508	115	371	439	621	184	724	342	132	198	189	214	113	161	181	496	laccase (multicopper oxidoreductase) domain containing 1
ZSWIM4	65249	NM_023072	chr19	+	13906274	13943044	1	13	4339	49.375	97.3333	1.9016	3.41601	3.61061	0.998638	1.99811	0.000208997	0.0297932	69	64	35	129	142	57	192	101	87	23	91	47	74	27	33	31	69	zinc finger, SWIM-type containing 4
PHLDA2	7262	NM_003311	chr11	-	2949503	2950650	1	2	920	36.875	72.5556	6.698	12.0096	3.16593	0.995782	1.99416	0.00207019	0.0987194	80	64	27	64	106	13	181	81	37	18	50	39	55	15	40	36	42	pleckstrin homology-like domain, family A, member 2
TJP2	9414	NM_004817	chr9	+	71736224	71870124	8	23	6619	174.25	340.444	4.39928	7.83252	5.50319	0.986056	1.98076	0.001681	0.0902792	175	122	141	300	292	196	1134	442	262	98	136	170	302	124	203	139	222	tight junction protein 2 (zona occludens 2)
PSD3	23362	NM_015310	chr8	-	18384813	18871196	2	16	11828	34.875	68.1111	0.492724	0.876908	3.24022	0.985008	1.97932	0.00160766	0.0892976	60	61	55	35	104	46	146	19	87	20	75	50	19	5	31	10	69	pleckstrin and Sec7 domain containing 3
TANC2	26115	NM_025185	chr17	+	61086898	61505067	1	25	11747	92.25	179.778	1.31232	2.33054	4.62304	0.982282	1.97559	0.000632075	0.053987	200	105	94	91	216	136	370	117	289	46	107	105	133	104	67	55	121	tetratricopeptide repeat, ankyrin repeat and coiled-coil containing 2
C1orf216	127703	NM_152374	chr1	-	36179477	36184790	1	2	2934	19.625	38.2222	1.11776	1.98382	2.21837	0.980562	1.97323	0.00319674	0.122043	55	37	20	30	98	4	37	23	40	22	27	27	30	9	10	10	22	chromosome 1 open reading frame 216
CDC42BPG	55561	NM_017525	chr11	-	64591662	64612041	1	37	4939	41	79.6667	1.38722	2.45632	3.31297	0.977756	1.9694	0.00381924	0.134357	43	68	27	90	163	25	199	61	41	38	52	69	28	18	31	45	47	CDC42 binding protein kinase gamma (DMPK-like)
PDE2A	5138	NM_001146209	chr11	-	72287185	72385494	7	33	4798	108.25	209.778	3.77023	6.65804	4.65595	0.974218	1.96458	0.0082273	0.192425	198	213	64	102	767	156	138	67	183	62	237	109	70	12	128	52	196	phosphodiesterase 2A, cGMP-stimulated
TDP2	51567	NM_016614	chr6	-	24650205	24667115	2	7	2262	125.375	242.667	9.26231	16.3367	4.87895	0.972476	1.96221	0.00373347	0.133081	125	251	70	185	774	175	329	117	158	86	314	80	118	22	78	73	232	tyrosyl-DNA phosphodiesterase 2
PHACTR1	221692	NM_030948	chr6	+	12717833	13290911	7	14	17411	4273.12	8264.44	41.0131	72.2832	9.91875	0.971539	1.96093	0.00691187	0.178132	7677	9495	1790	7961	29523	4118	4346	5593	3877	3901	6113	3855	3340	3705	4103	2761	6407	phosphatase and actin regulator 1
LOC654433	654433	NR_015377	chr2	+	113993846	114024580	1	6	2680	13.375	25.8889	0.833988	1.47105	1.76689	0.971147	1.9604	0.00788	0.188772	14	13	17	4	58	11	75	18	23	15	10	26	19	2	14	7	14	uncharacterized LOC654433
PTRF	284119	NM_012232	chr17	-	40554467	40575338	1	2	3634	19.25	37.2222	0.885211	1.55979	2.31815	0.970136	1.95903	0.00477817	0.149624	25	17	27	25	107	43	23	14	54	9	49	13	13	6	12	8	44	polymerase I and transcript release factor
DDX58	23586	NM_014314	chr9	-	32455300	32526322	1	18	4756	101.625	195.889	3.57075	6.27213	4.69056	0.966492	1.95408	0.00262193	0.114253	48	109	83	250	220	62	439	331	221	56	120	116	153	113	88	56	111	DEAD (Asp-Glu-Ala-Asp) box polypeptide 58
LRG1	116844	NM_052972	chr19	-	4536448	4540087	1	2	2610	147.125	282.667	9.41991	16.4923	5.07738	0.961835	1.94779	0.00100477	0.0689922	250	471	56	304	667	152	220	282	142	184	195	150	223	110	63	88	164	leucine-rich alpha-2-glycoprotein 1
FBXL13	222235	NM_145032	chr7	-	102453308	102715288	3	20	3262	21.25	40.6667	1.08862	1.89846	2.34201	0.955327	1.93902	0.000745128	0.059777	37	51	13	49	82	40	31	36	27	13	35	23	24	16	23	12	24	F-box and leucine-rich repeat protein 13
BANP	54971	NM_001173543	chr16	+	87985038	88110974	15	14	3347	176.5	336.667	8.81231	15.3176	5.46481	0.951453	1.93382	0.00133612	0.0811797	341	225	161	294	634	133	473	299	470	104	227	150	116	94	222	83	416	BTG3 associated nuclear protein
TMEM195		NM_001004320	chr7	-	15239943	15601640	1	13	2475	11.875	22.5556	0.801787	1.3878	1.52256	0.943745	1.92352	0.00312861	0.120633	31	14	10	27	31	21	32	14	23	7	24	13	15	7	11	13	5	NULL
RILPL2	196383	NM_145058	chr12	-	123899516	123921264	2	4	1883	711.75	1346.22	63.1652	108.871	7.38503	0.939362	1.91768	0.00708494	0.179583	997	887	420	1379	4047	1028	1100	1779	479	469	667	800	881	1054	701	413	709	Rab interacting lysosomal protein-like 2
LIMK2	3985	NM_005569	chr22	+	31608250	31679017	5	16	8286	544.75	1030.33	10.9863	18.9357	6.92885	0.939325	1.91763	0.00303489	0.119293	442	1612	254	1669	2617	408	853	1132	286	382	564	833	1012	244	421	362	540	LIM domain kinase 2
STX3	6809	NM_004177	chr11	+	59522532	59573355	5	12	6699	309	583.556	7.70813	13.2654	6.09204	0.937114	1.91469	0.00405538	0.138245	522	628	121	651	1927	265	504	338	296	261	483	262	347	120	267	203	529	syntaxin 3
LITAF	9516	NM_001136473	chr16	-	11639998	11681322	6	5	4705	2636.88	4973.78	93.6549	160.981	9.21195	0.935422	1.91245	0.00529804	0.155317	2909	4580	1288	4390	18611	2803	3064	4042	3077	1302	3866	1948	3417	1283	3115	1801	4363	lipopolysaccharide-induced TNF factor
SLC7A5	8140	NM_003486	chr16	-	87863580	87903100	2	10	4648	1169.5	2202.33	42.047	72.1547	8.10545	0.933041	1.9093	0.00353271	0.130223	1790	1929	762	1476	4106	1059	2205	5558	936	485	1920	1615	816	789	833	748	2150	solute carrier family 7 (amino acid transporter light chain, L system), member 5
MFHAS1	9258	NM_004225	chr8	-	8641999	8751131	1	3	5255	53.875	101.333	1.71323	2.93648	3.73222	0.930961	1.90655	0.00985933	0.206745	85	55	23	70	72	45	414	61	87	65	108	44	40	49	33	45	47	malignant fibrous histiocytoma amplified sequence 1
ANKH	56172	NM_054027	chr5	-	14704909	14871887	1	12	8207	152.5	286.444	3.10518	5.315	5.16642	0.92923	1.90426	0.00505262	0.152175	474	388	79	146	600	248	177	154	312	53	288	105	122	59	110	82	401	ankylosis, progressive homolog (mouse)
CCL4	6351	NM_002984	chr17	+	34431220	34540274	2	3	819	4110.62	7719.11	838.735	1435.26	10.133	0.928989	1.90394	0.00594859	0.165927	5084	1778	5692	10368	10931	8389	6846	11595	8789	2589	1469	6227	2927	7058	4400	2783	5432	chemokine (C-C motif) ligand 4
LGMN	5641	NM_001008530	chr14	-	93170152	93215047	3	15	2175	105.5	198.111	8.10576	13.8707	4.75709	0.928792	1.90368	0.00472953	0.149298	76	148	86	164	400	273	134	160	342	39	218	83	67	42	35	45	315	legumain
CYP1B1	1545	NM_000104	chr2	-	38294407	38303323	2	3	5882	1473.75	2765.56	41.8697	71.5986	8.50668	0.927981	1.90261	0.00065595	0.05517	2374	2828	964	1281	4149	2290	2837	5217	2950	1289	1667	1488	1409	813	884	1111	3129	cytochrome P450, family 1, subfamily B, polypeptide 1
DFNA5	1687	NM_004403	chr7	-	24737974	24797639	3	10	2564	34.875	65	2.27299	3.86049	3.21938	0.917587	1.88895	0.006351	0.170724	37	59	67	77	111	33	78	57	66	5	45	42	21	15	15	6	130	deafness, autosomal dominant 5
PTGS2	5743	NM_000963	chr1	-	186640914	186649559	6	10	7027	7575.88	14055	180.162	304.585	10.867	0.911513	1.88102	0.00830614	0.193447	7303	5324	4401	10664	15251	16277	19200	42139	5936	5462	3909	12470	9254	9435	7484	5337	7256	prostaglandin-endoperoxide synthase 2 (prostaglandin G/H synthase and cyclooxygenase)
MSR1	4481	NM_138715	chr8	-	15965387	16050300	4	10	5518	359.5	664.889	10.8872	18.3491	6.49445	0.906983	1.87512	0.00397717	0.136958	905	478	285	418	1324	1042	333	116	1083	233	452	519	388	114	836	125	209	macrophage scavenger receptor 1
NOTCH1	4851	NM_017617	chr9	-	139388896	139440238	2	34	9548	939.625	1737.22	16.4453	27.7071	7.71236	0.906521	1.87452	0.00450024	0.145431	1926	1919	368	1925	3205	573	916	3682	1121	710	1292	906	1034	709	552	619	1695	notch 1
SOD2	6648	NM_000636	chr6	-	160097759	160114353	3	6	6589	22687.8	41860	575.404	967.447	12.4683	0.903575	1.8707	0.0038104	0.134291	25529	23598	18880	41479	73018	43203	38818	83664	28551	10424	14543	27707	22986	28726	23324	16795	36997	superoxide dismutase 2, mitochondrial
TNFAIP8	25816	NM_014350	chr5	+	118604418	118730294	4	2	4003	683.5	1260.89	28.5334	47.9666	7.47703	0.903316	1.87036	0.00177288	0.0918005	725	523	621	1494	1231	1790	1060	2401	1503	396	454	609	762	580	837	664	1166	tumor necrosis factor, alpha-induced protein 8
HAVCR1	26762	NM_012206	chr5	-	156456531	156485970	4	9	1948	24.75	45.6667	2.12318	3.56991	2.5098	0.902827	1.86973	0.00813959	0.191771	53	28	8	43	57	36	136	32	18	20	31	25	42	4	17	22	37	hepatitis A virus cellular receptor 1
TXNRD1	7296	NM_001093771	chr12	+	104609559	104744315	7	17	4560	495.5	911.111	18.1585	30.4266	6.82745	0.898619	1.86428	0.00719968	0.18116	669	731	203	653	2432	557	2074	360	521	608	591	311	586	290	497	266	815	thioredoxin reductase 1
ZNF438	220929	NM_001143769	chr10	-	31133565	31320866	10	9	3834	69	126.556	3.00745	5.02663	4.0226	0.894733	1.85927	0.00226545	0.103724	126	124	41	107	247	90	207	115	82	40	76	52	68	39	83	52	142	zinc finger protein 438
SDC4	6385	NM_002999	chr20	-	43953929	43977064	1	5	2612	352.25	645.222	22.5361	37.6169	6.51932	0.893058	1.85711	0.00106034	0.0708067	649	379	294	507	738	1081	777	615	767	242	319	280	312	332	366	291	676	syndecan 4
PLIN5	440503	NM_001013706	chr19	-	4522544	4535208	1	8	2441	29.625	54.1111	2.02811	3.37572	2.78377	0.888364	1.85108	0.0017896	0.0919165	48	99	18	71	83	36	30	61	41	41	51	20	32	21	23	19	30	perilipin 5
PIM2	11040	NM_006875	chrX	-	48770459	48776413	1	6	2187	247	448.556	18.8733	31.2331	5.76899	0.880614	1.84116	0.00780433	0.188506	125	362	123	939	910	169	901	356	152	172	558	134	458	134	166	102	252	pim-2 oncogene
JMJD6	23210	NM_001081461	chr17	-	74708914	74722881	3	7	6004	419.25	761.111	11.669	19.3043	6.50398	0.880167	1.84059	0.00448718	0.145253	670	975	186	622	2375	318	632	769	303	319	697	430	580	200	227	264	637	jumonji domain containing 6
ARFGAP3	26286	NM_014570	chr22	-	43192349	43253408	4	16	3520	500.625	907.667	23.7668	39.2673	6.95241	0.87831	1.83822	0.00133517	0.0811797	744	523	550	659	1693	558	1629	1032	781	261	677	438	483	189	421	334	1202	ADP-ribosylation factor GTPase activating protein 3
ERN1	2081	NM_001433	chr17	-	62116450	62207502	3	22	8396	812.125	1471.89	16.1641	26.6962	7.5186	0.877788	1.83756	0.00203287	0.0977667	1232	972	342	1474	3578	1095	1613	2139	802	726	798	864	951	633	1045	568	912	endoplasmic reticulum to nucleus signaling 1
EXOSC4	54512	NM_019037	chr8	+	145133522	145135551	1	3	895	13.625	24.6667	2.54398	4.19696	1.69653	0.874798	1.83375	0.0029822	0.11868	20	20	15	25	35	12	35	35	25	18	21	11	18	9	7	10	15	exosome component 4
SLC19A2	10560	NM_006996	chr1	-	169433149	169455208	1	6	3636	52.75	95.3333	2.42437	3.99272	3.54458	0.873359	1.83192	0.00348289	0.129129	131	76	17	67	218	72	135	88	54	58	82	27	88	27	45	46	49	solute carrier family 19 (thiamine transporter), member 2
RHOBTB3	22836	NM_014899	chr5	+	95066850	95132071	1	12	5566	59.5	107	1.78638	2.92744	3.84411	0.866242	1.82291	0.00895051	0.198037	80	66	69	54	299	45	213	24	113	40	117	50	47	11	42	35	134	Rho-related BTB domain containing 3
SLC25A37	51312	NM_016612	chr8	+	23386363	23431817	3	4	5500	728.25	1308.11	22.1268	36.2184	7.32095	0.86487	1.82118	0.0054972	0.159139	1470	2604	203	1286	2097	923	420	2164	606	640	843	1009	921	211	766	571	865	solute carrier family 25, member 37
SRPK1	6732	NR_034069	chr6	-	35800811	35888957	3	16	4390	135.5	242.889	5.15793	8.4254	4.86065	0.861779	1.81728	0.00819512	0.192373	158	371	43	235	784	126	194	162	113	117	254	106	202	78	93	98	136	SRSF protein kinase 1
GTF2H1	2965	NM_001142307	chr11	+	18343816	18388590	3	16	4150	124.375	222.778	5.00825	8.17469	4.83233	0.860672	1.81588	0.00495547	0.151438	206	196	72	192	521	120	394	178	126	98	208	86	115	126	83	75	204	general transcription factor IIH, polypeptide 1, 62kDa
CCL22	6367	NM_002990	chr16	+	57391946	57400122	2	4	2956	110.625	198	6.25388	10.2002	4.70807	0.859567	1.81449	0.00469369	0.148885	139	109	53	132	415	103	275	94	462	68	178	142	106	60	100	55	176	chemokine (C-C motif) ligand 22
ARHGAP10	79658	NM_024605	chr4	+	148653453	148994015	2	23	3150	60	107.222	3.18304	5.18348	3.81803	0.857168	1.81148	0.00551104	0.159139	144	56	53	106	218	65	87	113	123	23	102	49	32	31	62	54	127	Rho GTPase activating protein 10
MICALL2	79778	NM_182924	chr7	-	1473995	1499109	2	17	3099	12.5	22.3333	0.674045	1.09744	1.53798	0.855659	1.80958	0.00691329	0.178132	50	22	13	23	17	23	28	10	15	7	17	21	16	3	13	3	20	MICAL-like 2
MARCH3	115123	NM_178450	chr5	-	126203406	126366440	1	5	4136	27.625	49.2222	1.11615	1.81229	2.67218	0.852562	1.8057	0.00546964	0.158537	37	33	23	62	90	24	105	30	39	11	83	17	28	12	24	21	25	membrane-associated ring finger (C3HC4) 3, E3 ubiquitin protein ligase
DAGLA	747	NM_006133	chr11	+	61447905	61514474	1	20	5758	76.125	135.556	2.20931	3.58503	4.13477	0.852109	1.80514	0.00139265	0.0823315	132	83	65	211	297	67	114	88	163	66	115	85	73	42	64	45	119	diacylglycerol lipase, alpha
DOCK5	80005	NM_024940	chr8	+	25042287	25270619	2	52	7555	1030.75	1834.67	22.7992	36.9803	7.8588	0.851722	1.80465	0.00124414	0.0779276	2140	1545	499	2147	3756	1181	1385	2462	1397	677	1080	1103	1142	883	1155	819	1387	dedicator of cytokinesis 5
LPCAT1	79888	NM_024830	chr5	-	1461099	1524076	7	14	11467	2675.12	4761.11	38.9848	63.2275	9.18192	0.851602	1.8045	0.00613713	0.167904	4025	5148	1001	5095	13294	2071	3714	5827	2675	1672	3039	3042	2851	2019	3298	1793	3687	lysophosphatidylcholine acyltransferase 1
IRS2	8660	NM_003749	chr13	-	110406184	110438914	1	2	6998	543.125	964.556	12.9696	20.9894	6.89154	0.848462	1.80058	0.0042959	0.141076	1178	1359	150	607	2417	839	822	790	519	359	926	482	829	456	429	377	487	insulin receptor substrate 2
TSNARE1	203062	NM_145003	chr8	-	143293441	143484543	1	14	1905	41.25	72.8889	3.61851	5.82658	3.17922	0.840764	1.791	0.00486737	0.150237	145	89	22	75	99	17	61	74	74	23	64	35	54	15	48	31	60	t-SNARE domain containing 1
LOC221442	221442	NR_026938	chr6	+	41040707	41108573	5	32	9707	29.25	51.6667	0.503549	0.810537	2.94425	0.840069	1.79014	0.00254897	0.111833	73	20	44	45	38	119	55	34	37	25	44	21	35	12	53	23	21	adenylate cyclase 10 (soluble) pseudogene
BCL2A1	597	NM_001114735	chr15	-	80253232	80263643	2	3	943	2098	3700.33	371.787	597.553	8.91745	0.838549	1.78825	0.00359963	0.131285	2478	2643	1454	3700	10220	3291	3458	4113	1946	1249	1808	2291	2591	1754	2446	1719	2926	BCL2-related protein A1
SLC25A13	10165	NM_001160210	chr7	-	95749532	95951459	5	18	4170	209.125	368.778	8.38051	13.4672	5.48715	0.838213	1.78783	0.00855318	0.195535	424	384	76	314	1100	142	342	220	317	173	288	194	229	87	200	156	346	solute carrier family 25, member 13 (citrin)
PEAK1	79834	NM_024776	chr15	-	77400471	77578827	2	6	11639	127.75	225.222	1.8342	2.94675	4.96254	0.837796	1.78732	0.00804331	0.190843	202	71	80	144	227	260	712	204	127	106	166	115	135	137	162	97	104	NKF3 kinase family member
ECE1	1889	NM_001113347	chr1	-	21543740	21672034	4	19	5737	1383.12	2430.67	40.2882	64.5191	8.2662	0.833324	1.78179	0.00197664	0.0960176	2394	2194	1035	2482	6499	1301	1468	3136	1367	1200	1919	1230	1739	571	1179	811	2416	endothelin converting enzyme 1
GPR56	9289	NM_001145774	chr16	+	57653910	57699032	11	15	4714	52.375	92	1.85667	2.97198	3.66072	0.832315	1.78054	0.00848985	0.19446	38	90	58	65	267	78	48	46	138	18	111	59	29	23	48	20	111	G protein-coupled receptor 56
BAZ1A	11177	NM_013448	chr14	-	35221937	35344853	2	27	6016	661.125	1157.78	18.3644	29.3066	7.3169	0.828252	1.77553	0.00384377	0.134568	686	441	490	1484	1274	1183	1465	2461	936	449	712	550	786	719	535	567	971	bromodomain adjacent to zinc finger domain, 1A
CD82	3732	NM_002231	chr11	+	44587141	44641920	3	10	2437	450.25	787.333	30.8744	49.1984	6.69218	0.826124	1.77292	0.00267165	0.115117	431	743	344	865	1980	610	1179	290	644	319	1007	447	438	119	292	290	690	CD82 molecule
CDKN2B	1030	NM_078487	chr9	-	22002902	22009312	2	2	3984	29.375	51.2222	1.23214	1.95788	2.84323	0.821467	1.7672	0.00557816	0.159404	53	19	41	85	57	46	72	60	28	16	16	41	54	35	25	27	21	cyclin-dependent kinase inhibitor 2B (p15, inhibits CDK4)
KLHL21	9903	NM_014851	chr1	-	6644228	6662929	2	4	11812	770.125	1340.44	10.8953	17.2812	7.40303	0.81944	1.76472	0.00676806	0.176456	1309	1523	386	1040	3418	485	1617	1446	840	428	1204	695	676	599	1024	487	1048	kelch-like 21 (Drosophila)
AMPD3	272	NM_001025390	chr11	+	10471868	10529126	6	15	6551	839	1457.11	21.402	33.8713	7.61471	0.816263	1.76084	0.00307079	0.119723	1122	1236	544	1374	1936	934	2830	1939	1199	364	863	1176	720	414	728	716	1731	adenosine monophosphate deaminase 3
ITGB8	3696	NM_002214	chr7	+	20370725	20455382	2	14	8856	427.625	737.111	8.06912	12.6748	6.77153	0.80541	1.74764	0.00499865	0.151821	370	398	521	492	992	628	1737	396	1100	302	537	368	277	90	449	268	1130	integrin, beta 8
ATP9A	10079	NM_006045	chr20	-	50213314	50384908	1	28	7580	34	58.5556	0.749567	1.17638	3.02659	0.803652	1.74551	0.00304999	0.119399	48	61	40	29	110	34	91	40	74	52	65	40	35	30	22	12	16	ATPase, class II, type 9A
ASAP1	50807	NM_018482	chr8	-	131064353	131414217	1	29	6042	589.75	1015.11	16.3113	25.5847	7.03061	0.803348	1.74515	0.00399286	0.137207	1075	775	311	669	2281	568	1540	1360	557	386	835	667	662	569	506	432	661	ArfGAP with SH3 domain, ankyrin repeat and PH domain 1
SMS	6611	NM_004595	chrX	+	21958715	22013523	2	11	2414	157.25	270.667	10.8856	17.0744	5.23795	0.803258	1.74504	0.00122681	0.0775594	355	116	140	196	398	285	319	249	378	108	177	188	164	103	173	84	261	spermine synthase
KIAA0415	9907	NM_014855	chr7	+	4815264	4831440	4	17	3332	210	359.556	10.5321	16.4327	5.55782	0.795656	1.73587	0.0056505	0.160046	339	380	150	355	736	84	659	303	230	195	344	205	201	202	181	108	244	KIAA0415
IL8	3576	NM_000584	chr4	+	74606149	74609433	3	4	2505	41417.8	70777.6	2762.99	4302.64	13.2508	0.792959	1.73262	0.00193973	0.0951781	42770	48170	33497	55870	159257	83436	78719	88697	46582	24953	48517	51442	38638	23704	49511	38228	56349	interleukin 8
BCAT1	586	NM_005504	chr12	-	24962958	25102393	6	11	10349	304.25	519.333	4.91284	7.64179	6.12401	0.791261	1.73059	0.0086751	0.196072	737	429	207	479	1002	397	525	243	655	128	301	213	287	146	370	200	789	branched chain amino-acid transaminase 1, cytosolic
CAMSAP1L1	23271	NM_203459	chr1	+	200708686	200829831	1	17	7351	49.875	85.1111	1.1338	1.76314	3.59425	0.790586	1.72978	0.00876393	0.196462	138	36	43	75	90	156	85	79	64	28	68	38	29	42	43	42	109	calmodulin regulated spectrin-associated protein family, member 2
SQSTM1	8878	NM_001142298	chr5	+	179233388	179265360	7	9	4374	2553	4349.22	97.5378	151.419	9.19964	0.788474	1.72725	0.00636282	0.170803	3315	3132	2070	5368	9860	2109	7207	2664	3418	1830	2775	2013	2521	2267	2810	1949	4259	sequestosome 1
FNDC3B	64778	NM_022763	chr3	+	171757418	172118492	4	26	10128	1157.62	1968	19.1005	29.5903	8.03927	0.785464	1.72365	0.00235655	0.106296	2300	1461	707	2124	2850	1240	3454	1993	1583	716	998	1459	1178	652	1363	1150	1745	fibronectin type III domain containing 3B
CBLB	868	NM_170662	chr3	-	105377109	105587887	3	19	3976	99.5	168.333	4.18194	6.4472	4.54303	0.77829	1.7151	0.0088151	0.196964	150	111	92	122	390	116	119	70	345	47	272	50	65	42	103	41	176	Cbl proto-oncogene, E3 ubiquitin protein ligase B
TREM1	54210	NM_018643	chr6	-	41232405	41254578	4	4	13589	2721.88	4589.33	33.472	51.4292	9.12253	0.773594	1.70952	0.00893941	0.197905	5465	5218	908	4987	12815	2961	2080	5016	1854	2415	3674	3240	3807	1114	2464	1998	3063	triggering receptor expressed on myeloid cells 1
PLK3	1263	NM_004073	chr1	+	45266007	45279853	7	22	10472	2326.75	3918.78	37.1296	56.986	8.9774	0.771997	1.70763	0.00279706	0.117115	5389	3483	1296	4287	7214	1414	4583	4770	2833	1781	2874	2858	2092	1375	2326	1797	3511	polo-like kinase 3
CXCL1	2919	NM_001511	chr4	+	74735109	74736955	1	4	1105	610.875	1028.44	92.3827	141.731	7.18385	0.771403	1.70693	0.00605672	0.167054	525	526	376	1407	1512	2142	963	862	943	392	349	1583	592	204	465	688	614	chemokine (C-X-C motif) ligand 1 (melanoma growth stimulating activity, alpha)
C14orf182	283551	NM_001012706	chr14	-	50448430	50474243	2	4	2740	28.5	48	1.73818	2.66771	2.60864	0.771369	1.70689	0.00787039	0.188659	81	31	17	62	83	21	40	51	46	12	48	27	35	14	30	25	37	chromosome 14 open reading frame 182
AFF2	2334	NM_002025	chrX	+	147582139	148082193	9	21	13889	83.75	140.667	1.00766	1.5423	4.21058	0.767826	1.7027	0.0030221	0.119155	80	206	41	124	306	171	116	135	87	73	156	80	101	41	70	33	116	AF4/FMR2 family, member 2
SLC6A6	6533	NM_003043	chr3	+	14444106	14530965	6	15	7352	1443.12	2410.22	32.8019	49.9228	8.2631	0.759875	1.69334	0.00510521	0.15316	2573	2005	654	2346	6202	1426	2757	2203	1526	1223	1769	1279	1839	982	1296	1014	2143	solute carrier family 6 (neurotransmitter transporter, taurine), member 6
MITF	4286	NM_198159	chr3	+	69788586	70017517	13	10	6772	90.125	150.444	2.22397	3.38304	4.40196	0.758955	1.69226	0.00556904	0.15936	216	102	78	195	161	94	188	110	210	85	81	102	70	101	68	86	128	microphthalmia-associated transcription factor
FLJ10661	286042	NR_024361	chr8	+	8086092	8102575	5	9	2740	40.75	68	2.48529	3.77925	3.12093	0.758223	1.69141	0.00867317	0.196072	53	64	17	50	134	85	31	136	42	11	50	80	88	13	32	17	35	family with sequence similarity 86, member A pseudogene
TXN	7295	NM_003329	chr9	-	113006310	113018778	1	5	508	74.5	124.111	24.5072	37.2044	4.08434	0.756003	1.68881	0.003778	0.13387	75	153	37	155	162	91	166	109	169	76	65	57	98	48	86	75	91	thioredoxin
IFRD1	3475	NM_001007245	chr7	+	112063199	112117258	5	13	4192	402.75	669.889	16.0552	24.3349	6.46254	0.753911	1.68636	0.0036769	0.131634	444	745	232	469	1463	544	566	1208	358	316	697	307	588	276	291	294	453	interferon-related developmental regulator 1
MAP4K4	9448	NM_145686	chr2	+	102314450	102515905	7	33	12466	1495.75	2473.33	20.0508	30.2136	8.41387	0.745493	1.67655	0.003064	0.119583	3422	1670	1283	2383	3633	2041	2493	3430	1905	996	2085	1847	857	923	1400	936	2922	mitogen-activated protein kinase kinase kinase kinase 4
CXCL3	2921	NM_002090	chr4	-	74902312	74904490	1	4	1153	108.25	178.778	15.6891	23.6119	4.77488	0.743558	1.6743	0.00678509	0.176456	178	94	116	150	78	241	257	168	327	85	59	238	80	121	92	78	113	chemokine (C-X-C motif) ligand 3
IGF2R	3482	NM_000876	chr6	+	160390115	160528230	4	48	10622	2049.62	3384.22	32.2455	48.5177	8.756	0.743373	1.67409	0.00888152	0.197689	4043	3201	845	2838	8348	1764	4314	3227	1878	1624	2339	2044	2323	1420	2222	1704	2721	insulin-like growth factor 2 receptor
DIXDC1	85458	NM_001037954	chr11	+	111807927	111893307	2	20	6382	35.875	59.2222	0.939368	1.41311	2.9563	0.742598	1.67319	0.00409642	0.139047	95	53	19	46	110	92	38	44	36	36	46	58	55	14	29	16	33	DIX domain containing 1
ELOVL7	79993	NM_024930	chr5	-	60047088	60140101	3	9	4660	125.875	207.667	4.51392	6.78623	4.86185	0.742058	1.67256	0.0039279	0.136002	156	85	95	152	194	156	453	347	231	73	221	156	106	57	159	77	158	ELOVL fatty acid elongase 7
MAFG	4097	NM_002359	chr17	-	79876146	79885588	2	3	5218	582.875	959.667	18.6669	28.0068	6.97118	0.739235	1.66929	0.00464546	0.148258	1518	1228	246	680	1323	531	1201	1291	619	465	662	553	662	431	632	460	798	v-maf musculoaponeurotic fibrosarcoma oncogene homolog G (avian)
C1orf122	127687	NM_198446	chr1	+	38273473	38275126	2	3	1318	45.875	75.3333	5.8165	8.70401	3.44396	0.735125	1.66454	0.00281841	0.117284	81	49	50	70	96	81	91	53	107	24	49	60	50	22	38	41	83	chromosome 1 open reading frame 122
SLC1A2	6506	NM_004171	chr11	-	35272752	35441532	2	12	12175	45.5	74.6667	0.624515	0.93391	3.33733	0.73414	1.66341	0.0083142	0.193461	98	51	23	55	66	55	194	59	71	43	33	100	59	28	31	34	36	solute carrier family 1 (glial high affinity glutamate transporter), member 2
PDLIM7	9260	NM_005451	chr5	-	176910284	176924602	4	13	2598	299.125	490.222	19.2404	28.7343	6.00077	0.732548	1.66157	0.00213045	0.100616	625	374	179	644	910	276	436	481	487	335	394	427	324	107	174	230	402	PDZ and LIM domain 7 (enigma)
PDE4DIP	9659	NM_014644	chr1	-	144851424	145076186	11	46	14877	763.25	1250.22	8.57338	12.7973	7.49358	0.731852	1.66077	0.00778928	0.188506	916	557	662	1557	1300	898	2552	1444	1366	431	736	691	574	621	970	544	1539	phosphodiesterase 4D interacting protein
ADM	133	NM_001124	chr11	+	10326642	10328923	1	4	1449	226.625	368.556	26.1361	38.7331	5.55699	0.721418	1.6488	0.00424831	0.140084	521	433	76	392	681	289	278	411	236	179	247	353	301	151	190	130	262	adrenomedullin
BTG3	10950	NM_001130914	chr21	-	18965968	18985268	2	6	1594	56	90.8889	5.87084	8.683	3.68092	0.718295	1.64524	0.00695553	0.178788	92	41	44	87	114	101	117	124	98	17	66	70	64	38	46	64	83	BTG family, member 3
DRAM1	55332	NM_018370	chr12	+	102271105	102317662	8	7	6699	688.375	1113.11	17.1718	25.3032	7.29827	0.713224	1.63946	0.00614871	0.168101	924	497	617	1847	1377	697	1237	1581	1241	388	465	852	841	528	738	593	1102	DNA-damage regulated autophagy modulator 1
MTHFD2	10797	NR_027405	chr2	+	74425690	74442424	3	9	2285	234.75	378.778	17.168	25.2433	5.66936	0.710073	1.63589	0.00881509	0.196964	304	249	147	388	602	173	580	736	230	169	256	234	390	245	190	153	241	methylenetetrahydrofolate dehydrogenase (NADP+ dependent) 2, methenyltetrahydrofolate cyclohydrolase
NETO2	81831	NM_018092	chr16	-	47115442	47177908	3	9	3677	46.25	74.3333	2.10193	3.07849	3.36221	0.704116	1.62915	0.00846391	0.19446	77	66	28	55	147	128	46	60	62	35	76	46	43	28	30	24	88	neuropilin (NRP) and tolloid (TLL)-like 2
SH3RF3	344558	NM_001099289	chr2	+	109745997	110262207	1	10	5608	30.25	48.5556	0.901401	1.31849	2.83667	0.702074	1.62684	0.00822292	0.192425	21	19	36	31	101	56	74	13	86	26	45	45	38	9	24	17	38	SH3 domain containing ring finger 3
SLC3A2	6520	NM_001012661	chr11	+	62623484	62656355	8	14	2902	685.875	1096.67	39.4956	57.5473	7.17939	0.697001	1.62113	0.00829269	0.19325	1116	1254	327	898	2304	526	1236	1395	814	645	825	640	657	411	767	549	993	solute carrier family 3 (activators of dibasic and neutral amino acid transport), member 2
ZAK	51776	NM_133646	chr2	+	173940565	174132737	5	20	10199	361.5	572.556	5.92313	8.54885	6.38052	0.683293	1.6058	0.00574145	0.161883	951	438	287	559	433	885	673	526	401	299	215	388	431	233	396	367	563	sterile alpha motif and leucine zipper containing kinase AZK
SPAG9	9043	NM_001130528	chr17	-	49038639	49198226	2	30	9169	1680.75	2654	30.6325	44.0785	8.48715	0.678971	1.601	0.00784055	0.188506	3089	2400	1055	2863	5136	1791	2575	3077	1900	1141	1800	1652	1615	599	2086	1514	3039	sperm associated antigen 9
PMAIP1	5366	NM_021127	chr18	+	57567192	57571538	1	2	1936	185.75	292.667	16.0333	23.0205	5.51216	0.675727	1.5974	0.00281571	0.117284	210	161	259	271	285	328	455	344	321	277	171	135	291	181	150	139	142	phorbol-12-myristate-13-acetate-induced protein 1
DOT1L	84444	NM_032482	chr19	+	2164148	2232577	1	28	7436	1127.62	1767.56	25.3411	36.1977	7.94935	0.668371	1.58928	0.0067439	0.176123	1973	1488	958	1852	3109	714	2897	1208	1709	714	1451	1359	988	491	1120	856	2042	DOT1-like, histone H3 methyltransferase (S. cerevisiae)
VAV3	10451	NM_006113	chr1	-	108113782	108507545	4	27	4928	234.25	361.889	7.94346	11.1828	5.72238	0.647349	1.56629	0.00415378	0.139959	375	275	187	352	564	535	255	291	423	226	390	202	179	143	242	145	347	vav 3 guanine nucleotide exchange factor
SEC22B	9554	NM_004892	chr1	+	145096407	145119766	4	5	5571	549.875	847.111	16.4942	23.1555	6.88573	0.643337	1.56194	0.00778885	0.188506	859	718	300	879	1454	829	1037	866	682	420	550	603	545	457	568	430	826	SEC22 vesicle trafficking protein homolog B (S. cerevisiae) (gene/pseudogene)
NAF1	92345	NM_138386	chr4	-	164047234	164088073	3	9	2939	79.5	122.444	4.52031	6.34435	4.12485	0.642824	1.56138	0.00809899	0.191243	124	57	67	85	129	91	169	275	105	75	115	87	91	64	61	52	91	nuclear assembly factor 1 homolog (S. cerevisiae)
DENND5A	23258	NM_015213	chr11	-	9159720	9286871	8	23	12465	3786	5796.56	50.7562	70.815	9.65951	0.634435	1.55233	0.0089247	0.197884	6834	4276	2465	6576	8427	3815	7612	8188	3976	2921	2582	5220	4266	2697	4073	3779	4750	DENN/MADD domain containing 5A
BNC2	54796	NM_017637	chr9	-	16409501	16870786	1	7	12926	51.75	77.7778	0.669032	0.916302	3.5862	0.607432	1.52355	0.00662334	0.174628	89	29	72	58	98	83	108	48	115	26	70	82	82	40	42	39	33	basonuclin 2
ANKLE2	23141	NM_015114	chr12	-	133301752	133338451	5	14	5729	571.875	855.222	16.681	22.7325	6.92813	0.600491	1.51623	0.00880263	0.196914	927	744	420	1373	905	416	1045	846	1021	547	912	436	522	322	490	433	913	ankyrin repeat and LEM domain containing 2
PELI1	57162	NM_020651	chr2	-	64319786	64371605	2	7	4467	1002.88	1480.56	37.5173	50.4727	7.65818	0.5819	1.49682	0.00874616	0.196462	1830	1259	617	2493	2852	1104	1001	894	1275	993	1368	747	1823	514	991	649	938	pellino E3 ubiquitin protein ligase 1
C10orf78		NM_145247	chr10	+	105881696	105886197	3	4	1703	88.75	129.333	8.70872	11.5649	4.22366	0.563037	1.47738	0.00784334	0.188506	131	85	76	139	151	107	123	238	114	59	111	131	110	45	89	62	103	NULL

## Sheet: DEG, lower in SLE
Symbol	Gene_ID	RefSeq	Chromosome	Strand	Start	End	Isoform	max_exon	Length	Mean_Control	Mean_SLE	FPKM_Control	FPKM_SLE	logCPM	logFC	Fold_Change	PValue	FDR	1197	1581	1602	2155	2168	2184	533	638	904	Emily	Homa	Kelly	Kenya	Lihua	Nade	Rena	Song	Title
LGALS2	3957	NM_006498	chr22	-	37966253	37976064	2	4	594	268.5	145.556	75.5368	37.3155	5.07363	-0.863305	0.549692	0.00478148	0.149624	310	205	18	298	154	26	27	180	92	356	121	23	346	474	159	420	249	lectin, galactoside-binding, soluble, 2
HLA-DQB1	3119	NM_002123	chr6;chr6_dbb_hap3;chr6_mcf_hap5	-	3906294;3961832;32623621	3913122;3968769;32731330	6	6	7165	2629.88	1411.56	61.3366	30.0005	8.28476	-0.877778	0.544205	0.00545192	0.158501	1437	783	690	2877	3745	512	424	1273	963	3749	4309	1566	2607	1239	3396	1546	2627	major histocompatibility complex, class II, DQ beta 1
PPBP	5473	NM_002704	chr4	-	74852156	74853908	3	3	1327	362.5	96	45.6497	11.0166	5.04325	-1.89664	0.268569	0.00297698	0.11868	72	111	22	72	56	255	77	120	79	304	1860	101	283	106	88	48	110	pro-platelet basic protein (chemokine (C-X-C motif) ligand 7)
NRGN	4900	NM_001126181	chr11	+	124609829	124617102	2	4	1218	267.25	121	36.6666	15.1281	4.82731	-1.12308	0.459113	0.000340857	0.0379931	321	146	12	143	129	95	45	145	53	276	780	210	278	205	136	123	130	neurogranin (protein kinase C substrate, RC3)
MAP3K1	4214	NM_005921	chr5	+	56110900	56191978	3	20	7536	1605.62	752.222	35.6044	15.2003	7.47323	-1.07396	0.475014	3.11093e-05	0.00951081	1149	740	116	1416	1272	441	601	608	427	2551	2191	1577	1627	702	2364	1235	598	mitogen-activated protein kinase kinase kinase 1, E3 ubiquitin protein ligase
ESRG	790952	NR_027122	chr3	-	54666151	54673884	1	4	3138	631.25	82.5556	33.6162	4.00628	5.51118	-2.91441	0.13264	1.21456e-06	0.00146207	107	81	9	130	95	47	91	66	117	68	208	2237	2207	57	69	38	166	embryonic stem cell related (non-protein coding)
TUBB1	81027	NM_030773	chr20	+	57594309	57601709	1	4	3496	640.5	132	30.616	5.74976	5.77593	-2.25849	0.20899	0.000178509	0.0268838	125	158	26	118	115	326	92	158	70	510	3340	100	447	372	102	60	193	tubulin, beta 1 class VI
F13A1	2162	NM_000129	chr6	-	6144311	6320924	1	15	3863	645.5	240.222	27.9237	9.46969	6.03777	-1.40602	0.377351	0.000382545	0.040106	651	233	17	297	91	161	71	580	61	543	1924	207	893	791	231	459	116	coagulation factor XIII, A1 polypeptide
C11orf10	746	NM_014206	chr11	-	61556602	61560085	1	4	411	65.5	37.4444	26.6318	13.8737	3.00396	-0.786353	0.579808	0.00744547	0.18443	73	43	7	56	23	41	27	46	21	87	61	84	91	29	61	61	50	chromosome 11 open reading frame 10
SNORD116-18	100033430	NR_003333	chr15	+	25330531	25330624	1	1	94	12.75	1.88889	22.6664	3.06003	-0.0632857	-2.71617	0.152178	0.0061858	0.168398	0	7	0	0	10	0	0	0	0	5	66	0	23	5	0	3	0	small nucleolar RNA, C/D box 116-18
USF1	7391	NM_007122	chr1	-	161009041	161015757	6	11	2069	263	144.889	21.242	10.664	4.97357	-0.84007	0.558616	0.00104249	0.0702366	246	178	20	257	170	104	159	110	60	437	263	195	400	194	265	231	119	upstream transcription factor 1
PF4	5196	NM_002619	chr4	-	74846796	74847715	1	3	476	59.75	14.4444	20.9764	4.62106	2.39635	-2.02631	0.245483	0.00292134	0.118543	9	18	6	10	19	21	18	6	23	45	307	9	68	13	16	7	13	platelet factor 4
CD36	948	NM_001001548	chr7	+	80231504	80308691	7	15	5525	634.25	371.778	19.1835	10.247	6.27989	-0.750648	0.594337	0.00644458	0.171833	989	440	32	543	313	111	80	759	79	796	176	762	915	859	601	704	261	CD36 molecule (thrombospondin receptor)
SAT2	112483	NM_133491	chr17	-	7529556	7531194	3	6	980	100.75	57	17.1799	8.8572	3.60952	-0.801514	0.573747	0.00271434	0.115534	121	62	7	117	49	45	20	56	36	134	51	130	121	52	141	108	69	spermidine/spermine N1-acetyltransferase family member 2
VCL	7414	NM_014000	chr10	+	75757872	75879914	2	22	5486	555	237	16.9059	6.5787	5.92548	-1.20758	0.432993	0.000169512	0.0265818	346	176	46	433	202	168	121	589	52	610	1245	450	601	751	294	291	198	vinculin
BMF	90427	NM_001003940	chr15	-	40380092	40401094	4	6	4786	438.125	276	15.2977	8.78181	5.73007	-0.646702	0.638739	0.00694725	0.178767	532	318	27	592	362	142	124	220	167	671	466	355	724	217	452	330	290	Bcl2 modifying factor
ZNF238	10472	NM_006352	chr1	+	244212270	244220852	4	3	4629	389.5	228	14.0612	7.50058	5.52321	-0.752597	0.593534	0.00808548	0.191132	310	228	25	351	294	165	231	332	116	618	740	301	594	172	295	255	141	zinc finger protein 238
TMEM170B	100113407	NM_001100829	chr6	+	11538511	11583757	1	3	8362	698	367.444	13.9491	6.69158	6.31486	-0.90573	0.533762	0.00508027	0.152769	883	519	20	687	431	283	51	298	135	1674	252	661	1061	360	726	542	308	transmembrane protein 170B
ZBTB7B	51043	NM_015872	chr1	+	154975112	154991002	2	4	3687	289.5	165.333	13.1213	6.82865	5.1291	-0.788161	0.579082	0.00426064	0.140277	255	154	20	432	170	113	87	192	65	546	100	351	456	302	248	218	95	zinc finger and BTB domain containing 7B
JUP	3728	NM_002230	chr17	-	39910859	39942964	2	15	3508	263.75	107.222	12.5642	4.6545	4.82347	-1.27842	0.412247	0.000436249	0.0435357	114	34	16	359	53	34	122	199	34	307	90	215	462	212	618	140	66	junction plakoglobin
ITGB3	3690	NM_000212	chr17	+	45331208	45390715	1	15	5532	412.25	120.111	12.4532	3.30635	5.27746	-1.75899	0.295456	0.00166506	0.0902792	97	104	26	46	259	178	153	95	123	488	1785	79	365	286	35	30	230	integrin, beta 3 (platelet glycoprotein IIIa, antigen CD61)
PSMG2	56984	NM_020232	chr18	+	12658738	12725739	2	7	1159	80.125	48.5556	11.5527	6.37974	3.29318	-0.702364	0.614564	0.00638191	0.17104	125	50	7	77	44	32	41	33	28	105	74	70	122	35	114	65	56	proteasome (prosome, macropain) assembly chaperone 2
CDC40	51362	NM_015891	chr6	+	110501624	110553422	1	15	3852	264.875	167.889	11.4909	6.63717	5.04273	-0.637798	0.642693	0.00968311	0.204857	353	257	25	256	207	117	104	132	60	358	237	301	360	109	320	262	172	cell division cycle 40 homolog (S. cerevisiae)
CCDC12	151903	NM_144716	chr3	-	46963210	47018270	2	7	909	59.875	31.4444	11.0073	5.26778	2.83032	-0.908605	0.5327	0.00586639	0.164229	61	29	9	52	32	25	39	8	28	91	88	47	64	20	49	51	69	coiled-coil domain containing 12
LOC100188947	100188947	NR_024467	chr10	-	93066719	93371217	1	5	1023	63.125	19.1111	10.3116	2.84484	2.50978	-1.70236	0.307284	0.00590009	0.164813	19	10	3	24	25	9	25	13	44	16	34	211	186	3	16	7	32	uncharacterized LOC100188947
ADCK3	56997	NM_020247	chr1	+	227127938	227175246	1	15	2924	177	101.667	10.1157	5.29479	4.41869	-0.779812	0.582443	0.00180576	0.092166	231	72	24	165	182	73	52	78	38	317	161	162	206	140	224	114	92	aarF domain containing kinase 3
AIP	9049	NM_003977	chr11	+	67250505	67258579	1	6	1233	73.375	46	9.94456	5.68123	3.23161	-0.653404	0.635778	0.00658951	0.173978	87	44	5	84	30	28	42	70	24	87	79	69	82	94	66	54	56	aryl hydrocarbon receptor interacting protein
ROCK1P1	727758	NR_033770	chr18	+	109065	122222	1	5	2460	142.125	16.1111	9.65464	0.997328	3.33002	-3.1188	0.115119	7.14676e-05	0.0158219	13	8	2	25	32	35	3	13	14	2	120	498	472	0	9	17	19	Rho-associated, coiled-coil containing protein kinase 1 pseudogene 1
SPARC	6678	NM_003118	chr5	-	151041009	151066517	1	10	3140	176	60.7778	9.36664	2.94756	4.10022	-1.51359	0.350238	0.00272931	0.115534	97	64	5	56	82	101	51	56	35	185	822	39	89	113	77	12	71	secreted protein, acidic, cysteine-rich (osteonectin)
SDPR	8436	NM_004657	chr2	-	192699032	192712006	1	2	3250	179.5	49.7778	9.22958	2.33238	4.03306	-1.82988	0.281287	0.00265902	0.115117	43	58	7	48	50	119	36	49	38	144	948	42	124	73	43	18	44	serum deprivation response
LOC100272216	100272216	NR_027439	chr5	-	68926980	68929028	1	1	2049	106.875	55.8889	8.71636	4.15366	3.6205	-0.91502	0.530337	0.00617082	0.168398	109	30	8	92	43	11	81	41	88	106	124	156	210	86	57	58	58	uncharacterized LOC100272216
CLU	1191	NM_203339	chr8	-	27454451	27472327	3	9	3269	168.375	37.5556	8.60723	1.74947	3.88903	-2.14379	0.226284	7.00425e-05	0.015596	50	60	11	24	36	57	51	25	24	133	818	38	128	113	34	19	64	clusterin
EIF4EBP1	1978	NM_004095	chr8	+	37888020	37917883	1	3	859	43.625	24.6667	8.48678	4.37285	2.4324	-0.801947	0.573575	0.00775386	0.188215	76	20	2	23	21	17	14	34	15	62	14	43	58	63	66	34	9	eukaryotic translation initiation factor 4E binding protein 1
PDLIM1	9124	NM_020992	chr10	-	96997330	97050781	1	7	1451	71.625	30.4444	8.24894	3.19513	2.86244	-1.21358	0.431197	0.00996297	0.207957	44	34	4	53	21	12	51	28	27	35	329	30	79	26	21	24	29	PDZ and LIM domain 1
C2orf28	51374	NM_080592	chr2	+	27434899	27440046	2	7	1398	66.25	40.2222	7.91917	4.38133	3.05489	-0.699608	0.61574	0.00925199	0.200786	80	43	5	57	27	34	37	46	33	87	56	89	91	48	60	51	48	chromosome 2 open reading frame 28
RPRD2	23248	NM_015203	chr1	+	150336990	150449164	3	11	7967	337.375	212.667	7.07651	4.06492	5.41135	-0.645771	0.639151	0.00463855	0.148258	364	228	44	345	259	146	205	181	142	456	460	318	402	218	344	236	265	regulation of nuclear pre-mRNA domain containing 2
C16orf70	80262	NM_025187	chr16	+	67143915	67182442	1	16	2841	120	71.8889	7.05847	3.85335	3.8472	-0.719046	0.607499	0.00563957	0.160046	160	98	5	125	105	35	38	38	43	237	72	93	177	49	122	96	114	chromosome 16 open reading frame 70
ZNF703	80139	NM_025069	chr8	+	37553301	37556396	1	2	2174	89.5	41.3333	6.87962	2.89527	3.29541	-1.09412	0.468421	0.000944789	0.0670065	83	47	14	76	84	4	19	16	29	127	50	125	151	47	127	49	40	zinc finger protein 703
GRAP2	9402	NM_004810	chr22	+	40297086	40367384	1	8	1552	63.5	19	6.83727	1.86427	2.5904	-1.7193	0.303697	0.00252458	0.111397	12	17	3	20	30	27	20	20	22	33	327	18	39	54	12	6	19	GRB2-related adaptor protein 2
BRPF1	7862	NM_001003694	chr3	+	9773434	9789781	6	14	4834	197.375	122	6.82317	3.84327	4.6442	-0.674012	0.626761	0.00696895	0.178788	226	119	32	167	144	74	142	118	76	315	320	141	216	168	158	146	115	bromodomain and PHD finger containing, 1
FAM117B	150864	NM_173511	chr2	+	203499901	203634480	1	8	5773	232.25	139.889	6.72287	3.69002	4.80198	-0.711363	0.610743	0.00292363	0.118543	333	120	17	232	131	58	93	215	60	368	277	243	337	200	167	149	117	family with sequence similarity 117, member B
GIMAP2	26157	NM_015660	chr7	+	150382794	150390728	1	3	1442	57.75	31.2222	6.69249	3.29721	2.8216	-0.866721	0.548392	0.0040053	0.137208	62	31	2	71	23	18	18	41	15	54	34	52	89	83	57	87	6	GTPase, IMAP family member 2
PRKAR2B	5577	NM_002736	chr7	+	106685178	106802256	2	11	3661	144.5	43.2222	6.59582	1.79786	3.74493	-1.72063	0.303417	0.000171474	0.0265818	86	56	5	50	52	63	18	42	17	161	630	36	119	76	47	44	43	protein kinase, cAMP-dependent, regulatory, type II, beta
MARCH1	55016	NM_001166373	chr4	-	164445450	165304407	3	8	5788	225.5	118.222	6.51057	3.11041	4.71126	-0.911542	0.531617	0.00738042	0.183438	491	85	5	195	53	120	25	69	21	385	77	219	374	279	229	203	38	membrane-associated ring finger (C3HC4) 1, E3 ubiquitin protein ligase
C13orf23	80209	NM_025138	chr13	-	39584002	39612252	2	13	5208	192.875	124.667	6.18879	3.64525	4.57934	-0.609557	0.655398	0.00892819	0.197884	232	116	11	155	224	84	103	108	89	251	353	181	216	121	177	131	113	proline and serine rich 1
LOC284551	284551	NR_027085	chr1	+	31984036	31989846	1	3	2741	101.25	42.3333	6.17286	2.35191	3.34975	-1.23757	0.424088	0.00169752	0.0905722	76	34	7	53	75	30	32	37	37	47	76	321	217	18	52	39	40	uncharacterized LOC284551
MYL9	10398	NM_006097	chr20	+	35169897	35178226	2	4	1187	43.75	11.5556	6.15925	1.48248	2.04716	-1.89811	0.268294	0.000113716	0.0204636	7	20	1	9	17	19	10	14	7	62	159	14	27	32	17	7	32	myosin, light chain 9, regulatory
PDK4	5166	NM_002612	chr7	-	95212809	95225925	1	11	3700	132.375	35.1111	5.97868	1.44507	3.64084	-1.89384	0.26909	0.00166238	0.0902792	17	37	1	152	22	62	9	4	12	578	16	20	270	46	35	67	27	pyruvate dehydrogenase kinase, isozyme 4
MMD	23531	NM_012329	chr17	-	53469974	53499341	1	7	2723	93.375	26.7778	5.73038	1.49753	3.09581	-1.78097	0.290988	0.000175001	0.0265818	28	28	3	43	41	45	15	25	13	86	425	35	75	40	33	22	31	monocyte to macrophage differentiation-associated
ECHS1	1892	NM_004092	chr10	-	135175987	135186908	1	8	1329	45.375	27.7778	5.70548	3.18288	2.50988	-0.687474	0.62094	0.00877653	0.196559	62	27	1	40	25	12	11	56	16	52	25	48	66	59	44	45	24	enoyl CoA hydratase, short chain, 1, mitochondrial
LPAR6	10161	NM_005767	chr13	-	48985182	49018840	5	7	3458	114	61.8889	5.5091	2.72543	3.75551	-0.861058	0.550549	0.00433963	0.142028	93	76	7	125	65	60	21	69	41	211	63	125	187	53	115	105	53	lysophosphatidic acid receptor 6
CALHM2	51063	NM_015916	chr10	-	105206543	105212162	3	4	1949	64.125	32.8889	5.49815	2.56971	2.90629	-0.942755	0.520239	0.00165915	0.0902792	51	31	1	96	35	17	29	22	14	86	25	59	126	101	42	43	31	calcium homeostasis modulator 2
ITGA2B	3674	NM_000419	chr17	-	42449550	42466873	1	30	3334	109.5	23.3333	5.48844	1.06576	3.30875	-2.20913	0.216264	8.49775e-05	0.0174536	27	40	5	8	26	44	23	23	14	185	404	22	90	108	12	7	48	integrin, alpha 2b (platelet glycoprotein IIb of IIb/IIIa complex, antigen CD41)
CEBPA	1050	NM_004364	chr19	-	33790840	33793430	1	1	2591	84.875	40	5.47411	2.35093	3.27884	-1.06487	0.478015	0.00151676	0.0864304	66	46	10	79	35	27	52	20	25	205	31	85	134	44	79	66	35	CCAAT/enhancer binding protein (C/EBP), alpha
MRGPRX3	117195	NM_054031	chr11	+	18142502	18160027	1	3	1639	52.875	16.4444	5.39104	1.52787	2.22543	-1.66332	0.315713	0.00298309	0.11868	37	8	2	19	14	5	23	21	19	14	24	170	174	4	14	7	16	MAS-related GPR, member X3
ZFPL1	7542	NM_006782	chr11	+	64851694	64855874	1	8	1386	44.125	25	5.32013	2.74678	2.38264	-0.799034	0.574734	0.00685577	0.177126	49	31	5	30	35	8	19	30	18	53	55	76	68	34	26	18	23	zinc finger protein-like 1
BCL7C	9274	NM_004765	chr16	-	30899116	30905399	1	6	858	27.125	14	5.28303	2.48478	1.70117	-0.932846	0.523824	0.00544838	0.158501	23	18	5	16	15	5	16	20	8	54	17	32	30	19	27	22	16	B-cell CLL/lymphoma 7C
CX3CR1	1524	NM_001171171	chr3	-	39304985	39323226	4	2	3657	115	51.2222	5.25501	2.13295	3.89491	-1.14642	0.451744	0.00454654	0.146436	41	26	19	176	41	30	12	93	23	44	12	97	148	477	56	54	32	chemokine (C-X3-C motif) receptor 1
SCRN1	9805	NM_001145513	chr7	-	29959719	30029905	5	8	5581	169.625	95.2222	5.079	2.59821	4.34289	-0.812871	0.569248	0.00386249	0.134771	113	56	9	182	113	58	61	211	54	123	366	113	212	232	133	83	95	secernin 1
SETD7	80854	NM_030648	chr4	-	140427192	140477577	1	8	7012	206.625	111.778	4.92427	2.42751	4.59269	-0.866294	0.548554	0.00077161	0.0601684	256	98	10	219	125	66	34	155	43	313	144	217	330	189	164	202	94	SET domain containing (lysine methyltransferase) 7
GNG11	2791	NM_004126	chr7	+	93551016	93555826	1	2	954	27.875	7.22222	4.88278	1.15284	1.32324	-1.92425	0.263478	0.00298144	0.11868	5	6	0	7	18	12	1	5	11	31	129	4	23	15	5	1	15	guanine nucleotide binding protein (G protein), gamma 11
C6orf25	80739	NM_025260	chr6;chr6_cox_hap2;chr6_dbb_hap3;chr6_mann_hap4;chr6_mcf_hap5;chr6_qbl_hap6;chr6_ssto_hap7	+	2976731;2984791;3021978;3034050;3070844;3200778;31691161	2978421;2986481;3023668;3035741;3072534;3202468;31693228	7	6	1247	36	9.33333	4.82433	1.13977	1.7472	-1.92429	0.263469	0.00125792	0.0785357	13	16	3	9	5	13	13	2	10	29	155	10	40	26	4	10	14	chromosome 6 open reading frame 25
CXCR2P1	3580	NR_002712	chr2	-	218923878	218926135	2	1	2258	61.875	21.5556	4.57923	1.45373	2.63019	-1.50012	0.353525	0.00165453	0.0902792	19	12	3	56	21	33	10	20	20	64	255	23	39	47	31	14	22	chemokine (C-X-C motif) receptor 2 pseudogene 1
RASSF1	11186	NM_170714	chr3	-	50367217	50378367	4	6	2344	64	34.2222	4.56271	2.2233	2.93778	-0.882658	0.542367	0.00785421	0.188506	39	20	6	53	32	21	60	53	24	96	135	51	62	75	39	22	32	Ras association (RalGDS/AF-6) domain family member 1
MTIF3	219402	NM_001166263	chr13	-	28009776	28024739	5	6	1244	30.375	16	4.08034	1.95861	1.86756	-0.90367	0.534525	0.00891802	0.197884	33	18	2	28	7	18	8	23	7	59	35	19	41	36	18	19	16	mitochondrial translational initiation factor 3
HHLA2	11148	NM_007072	chr3	+	108021332	108097126	1	10	2660	63.5	21.5556	3.98926	1.23403	2.56112	-1.5375	0.344482	0.00168002	0.0902792	40	15	5	33	25	10	24	21	21	9	51	198	175	11	26	11	27	HERV-H LTR-associating 2
VPS26B	112936	NM_052875	chr11	+	134094561	134117686	1	6	3669	87.125	50.5556	3.96822	2.0983	3.39639	-0.764957	0.588471	0.0049874	0.151821	112	69	2	65	44	24	25	84	30	126	76	89	137	108	69	42	50	vacuolar protein sorting 26 homolog B (S. pombe)
TNFAIP8L2	79626	NM_024575	chr1	+	151129105	151132225	1	2	1178	27.75	12.2222	3.93657	1.57998	1.65182	-1.16116	0.447153	0.00265831	0.115117	13	10	1	42	20	9	3	10	2	50	9	20	53	57	8	16	9	tumor necrosis factor, alpha-induced protein 8-like 2
CCR2	729230	NM_001123041	chr3	+	46395235	46402413	2	3	3581	81.875	38	3.82074	1.61595	3.22192	-1.08692	0.470766	0.0012905	0.0794112	103	18	4	88	28	31	44	18	8	235	24	72	70	59	63	93	39	chemokine (C-C motif) receptor 2
LOC349196	349196	NR_027000_dup1	chr8	-	7118141;7125763;7141007	7121014;7128636;7143880	1	1	2874	65.375	6.88889	3.80124	0.365014	2.21353	-3.22103	0.107244	3.0663e-05	0.00951081	5	4	1	13	7	4	15	7	6	1	21	312	172	0	7	5	5	uncharacterized LOC349196
CHRM3	1131	NM_000740	chr1	+	239792373	240072717	1	5	2745	60.5	21.5556	3.6831	1.19582	2.54539	-1.46771	0.361556	0.000526308	0.0479289	48	37	6	32	24	4	19	10	14	24	33	141	180	17	27	31	31	cholinergic receptor, muscarinic 3
HSF2	3298	NM_004506	chr6	+	122720696	122754264	3	13	2697	59.375	30.4444	3.67895	1.71899	2.73915	-0.943095	0.520116	0.00492296	0.150985	71	63	4	39	39	14	19	11	14	95	92	32	94	14	65	42	41	heat shock transcription factor 2
RCAN3	11123	NM_013441	chr1	+	24829387	24863070	1	5	2342	50.75	26.4444	3.62118	1.71947	2.55212	-0.919775	0.528592	0.00669055	0.175324	37	22	5	50	29	19	24	20	32	36	137	38	67	29	34	32	33	RCAN family member 3
HSPB11	51668	NM_016126	chr1	-	54387234	54411288	1	6	601	13	6.11111	3.61468	1.54844	0.593769	-1.06549	0.47781	0.0077667	0.188401	10	4	0	5	5	6	8	12	5	19	12	9	19	13	12	11	9	heat shock protein family B (small), member 11
CYP2S1	29785	NM_030622	chr19	+	41699115	41713444	1	9	2621	56.375	32.7778	3.59435	1.90441	2.81727	-0.761893	0.589722	0.00841449	0.194415	46	42	2	79	15	20	11	58	22	47	65	59	57	88	48	32	55	cytochrome P450, family 2, subfamily S, polypeptide 1
CES3	23491	NM_024922	chr16	+	66995132	67009052	3	13	4320	91.5	42.5556	3.53947	1.5001	3.28146	-1.08398	0.471724	0.00907315	0.199149	54	41	9	60	51	34	46	52	36	33	82	232	242	24	31	35	53	carboxylesterase 3
HDC	3067	NM_002112	chr15	-	50534146	50558162	1	12	2642	54.625	23.1111	3.45509	1.3321	2.64262	-1.22002	0.429278	0.00869301	0.196171	20	8	2	87	25	10	17	15	24	166	66	25	38	128	1	7	6	histidine decarboxylase
ATPIF1	93974	NM_178191	chr1	+	28562611	28564611	3	3	1911	39.5	22.6667	3.45412	1.80624	2.31182	-0.780586	0.58213	0.00555399	0.15936	30	29	3	31	21	18	21	36	15	39	42	59	37	45	26	40	28	ATPase inhibitory factor 1
MGC72080	389538	NR_002822	chr7	-	97595908	97601638	1	4	698	14.375	6.22222	3.44154	1.35749	0.645978	-1.18435	0.440021	0.00919394	0.200543	5	5	2	24	5	3	6	4	2	11	14	37	17	10	10	8	8	MGC72080 pseudogene
RAB27B	5874	NM_004163	chr18	+	52495840	52557211	1	6	1335	25.625	6.33333	3.20762	0.722435	1.1896	-1.99162	0.251456	0.00424655	0.140084	11	2	1	2	6	11	9	10	5	10	144	2	12	13	14	1	9	RAB27B, member RAS oncogene family
GCHFR	2644	NM_005258	chr15	+	41056285	41059911	1	3	713	13.625	6.33333	3.19336	1.35266	0.633972	-1.08179	0.472441	0.00755093	0.185576	13	4	2	3	15	5	2	5	8	15	14	12	20	8	15	11	14	GTP cyclohydrolase I feedback regulator
NCRNA00161	118421	NR_026552	chr21	+	29911640	29912677	2	2	870	16.625	8.22222	3.19333	1.43919	0.878495	-0.993288	0.502332	0.00640369	0.171065	9	6	0	14	18	2	6	15	4	19	11	24	35	7	16	11	10	long intergenic non-protein coding RNA 161
TRMT12	55039	NM_017956	chr8	+	125463048	125465266	1	1	2219	40.5	19.3333	3.04999	1.32677	2.15089	-1.04579	0.484379	0.00863655	0.195947	23	12	9	22	49	7	19	21	12	55	94	34	60	10	17	15	39	tRNA methyltransferase 12 homolog (S. cerevisiae)
GMPR	2766	NM_006877	chr6	+	16238811	16295780	1	9	1515	26.5	8.22222	2.92303	0.826464	1.47862	-1.66497	0.315351	6.66988e-05	0.0150252	7	8	3	8	10	8	18	10	2	18	59	15	16	34	26	17	27	guanosine monophosphate reductase
C1orf150	148823	NM_145278	chr1	+	247712451	247739848	1	5	2615	45.25	23.5556	2.89166	1.37173	2.38568	-0.921089	0.52811	0.00631776	0.170221	37	13	3	68	35	14	18	13	11	139	44	34	50	41	16	23	15	chromosome 1 open reading frame 150
POLR3F	10621	NM_006466	chr20	+	18448033	18465286	1	9	2153	36.875	18.5556	2.86213	1.31243	2.11006	-0.969763	0.51059	0.00415201	0.139959	33	23	6	26	19	17	22	9	12	60	46	44	48	21	32	20	24	polymerase (RNA) III (DNA directed) polypeptide F, 39 kDa
SH3BGRL2	83699	NM_031469	chr6	+	80341000	80413369	1	4	4646	79.375	15.8889	2.85499	0.520789	2.71247	-2.29864	0.203255	0.000273599	0.0333028	15	18	2	7	28	29	10	16	18	70	434	14	54	23	16	3	21	SH3 domain binding glutamic acid-rich protein like 2
C17orf88	23591	NR_026770	chr17	+	41994576	41995355	1	1	780	13	3.22222	2.78516	0.629084	0.227829	-1.98273	0.253011	0.00175193	0.0914447	4	0	0	5	4	3	11	1	1	14	17	31	23	5	11	1	2	family with sequence similarity 215, member A (non-protein coding)
RNF26	79102	NM_032015	chr11	+	119205237	119208022	1	1	2786	46.125	23.6667	2.76666	1.29361	2.38927	-0.941922	0.520539	0.000874233	0.0642678	64	13	3	47	24	11	24	11	16	65	63	60	57	31	27	30	36	ring finger protein 26
AKR7A2	8574	NM_003689	chr1	-	19630459	19638640	1	7	1362	22.25	11.2222	2.72994	1.25473	1.37932	-0.965698	0.512031	0.00603224	0.16698	27	25	1	9	9	3	2	22	3	31	14	29	22	23	23	15	21	aldo-keto reductase family 7, member A2 (aflatoxin aldehyde reductase)
PLA2G10	8399	NM_003561	chr16	-	14766405	14788526	1	4	997	15.875	3.44444	2.66084	0.526104	0.397442	-2.175	0.221442	0.000787412	0.0602944	8	0	0	9	1	0	7	3	3	1	14	41	48	3	5	4	11	phospholipase A2, group X
PRR12	57479	NM_020719	chr19	+	50094912	50129696	1	14	6943	110	65.1111	2.64756	1.42809	3.79196	-0.736352	0.600255	0.00868246	0.196072	132	86	14	89	51	32	85	46	51	131	112	100	183	153	98	55	48	proline rich 12
POTEM	641455	NM_001145442	chr14	-	19983954	20020272	1	11	6666	104.875	47	2.6291	1.07369	3.48638	-1.13753	0.454537	0.00201955	0.0974338	68	43	13	54	58	36	38	73	40	59	69	234	268	29	52	58	70	POTE ankyrin domain family, member M
C1QB	713	NM_000491	chr1	+	22979682	22988029	1	3	1044	16.125	4.88889	2.58107	0.713111	0.67347	-1.69585	0.308672	0.000507692	0.0471248	6	5	1	18	5	2	1	6	0	3	10	30	28	19	27	7	5	complement component 1, q subcomponent, B chain
GP1BA	2811	NM_000173	chr17	+	4835592	4838325	1	2	2501	38.125	6.22222	2.5474	0.37886	1.60757	-2.58968	0.166123	9.11909e-05	0.0178998	8	4	1	3	13	11	10	5	1	27	188	20	38	21	4	0	7	glycoprotein Ib (platelet), alpha polypeptide
C2orf88	84281	NM_001042519	chr2	+	191002486	191068210	4	3	4472	67.75	16.8889	2.53168	0.575104	2.58371	-1.98237	0.253074	0.00163533	0.0899921	6	17	2	32	22	37	6	23	7	48	362	10	45	38	13	6	20	chromosome 2 open reading frame 88
CTTN	2017	NM_005231	chr11	+	70244612	70282690	4	19	3281	49.125	6.55556	2.50206	0.304264	1.9637	-2.8802	0.135823	7.59707e-06	0.00509944	3	9	0	3	7	17	9	9	2	42	232	25	40	30	9	3	12	cortactin
SLC41A3	54946	NM_017836	chr3	-	125725172	125820391	6	12	2915	42	24.4444	2.40775	1.27699	2.37161	-0.760259	0.59039	0.00756829	0.185576	44	33	3	23	45	22	15	17	18	28	66	43	56	48	32	27	36	solute carrier family 41, member 3
GAS2L1	10634	NM_152236	chr22	+	29702997	29708830	5	6	3079	43.25	22.6667	2.34735	1.12105	2.30612	-0.91134	0.531691	0.00644631	0.171833	50	18	1	60	14	11	3	40	7	50	56	44	78	56	15	34	13	growth arrest-specific 2 like 1
DBP	1628	NM_001352	chr19	-	49133817	49140639	1	4	1643	22.75	7.88889	2.3139	0.731182	1.284	-1.5046	0.352428	0.00164944	0.0902792	9	9	0	31	1	7	3	5	6	46	1	14	35	16	22	38	10	D site of albumin promoter (albumin D-box) binding protein
BCORL1	63035	NM_021946	chrX	+	129139164	129192058	3	12	7255	99.625	53.3333	2.29473	1.11946	3.56013	-0.881192	0.542919	0.00313096	0.120633	71	29	7	148	41	25	69	56	34	160	40	131	161	101	114	56	34	BCL6 corepressor-like 1
SLC46A2	57864	NM_033051	chr9	-	115641200	115653193	1	4	2502	34.25	12.6667	2.28757	0.770943	1.9039	-1.41307	0.375511	0.00153412	0.0870334	14	10	0	57	2	11	3	13	4	68	5	48	36	54	20	37	6	solute carrier family 46, member 2
BAD	572	NM_004322	chr11	-	64037300	64052176	2	4	1224	16.5	7.22222	2.2527	0.898539	0.887068	-1.1688	0.444792	0.00112638	0.0741697	14	6	0	11	6	7	10	6	5	18	15	18	24	16	16	12	13	BCL2-associated agonist of cell death
SELP	6403	NM_003005	chr1	-	169558088	169599377	1	17	3171	42	9.55556	2.21337	0.458888	1.85233	-2.11267	0.231218	0.000547148	0.0490156	13	11	2	12	17	11	2	12	6	36	192	16	50	30	0	2	10	selectin P (granule membrane protein 140kDa, antigen CD62)
MRPL43	84545	NM_176792	chr10	-	102737579	102747272	4	6	2924	37	21.5556	2.11458	1.12261	2.22516	-0.758749	0.591009	0.00813277	0.191727	35	28	6	26	23	13	20	30	13	38	41	44	45	39	31	42	16	mitochondrial ribosomal protein L43
ESAM	90952	NM_138961	chr11	-	124623019	124632223	1	7	1869	23.625	6	2.11234	0.488865	1.08062	-1.95216	0.258429	0.00361289	0.131285	9	5	0	3	2	6	14	10	5	15	124	2	15	14	2	3	14	endothelial cell adhesion molecule
TRIT1	54802	NM_017646	chr1	-	40306706	40349177	1	11	2128	26.625	12	2.09083	0.858731	1.61101	-1.12793	0.457573	0.00186547	0.0934459	13	6	2	24	7	3	15	32	6	47	27	14	32	31	28	23	11	tRNA isopentenyltransferase 1
TREML1	340205	NM_178174	chr6	-	41117342	41122070	1	6	980	12.25	3.55556	2.08887	0.552496	0.234006	-1.75639	0.295987	0.00343848	0.128098	7	2	0	4	6	5	2	2	4	10	48	2	13	15	5	1	4	triggering receptor expressed on myeloid cells-like 1
USP17	391627	NM_001105662_dup1	chr4	+	9217131;9245605;9259850;9269345;9331637;9341129;9355364;9360109;9364855	9218723;9247197;9261442;9270937;9333229;9342721;9356956;9361701;9366447	1	1	1593	19.875	0.333333	2.08493	0.0318647	0.341474	-5.75885	0.0184678	1.29982e-07	0.000357646	0	0	0	0	1	1	1	0	0	0	10	62	78	0	7	1	1	ubiquitin specific peptidase 17
POLL	27343	NM_001174084	chr10	-	103338622	103348174	5	9	3037	37.875	21.6667	2.08405	1.08641	2.19068	-0.785035	0.580338	0.00268408	0.115372	43	25	4	40	27	9	10	25	12	38	51	40	51	37	25	24	37	polymerase (DNA directed), lambda
JAM3	83700	NM_032801	chr11	+	133938820	134021649	1	9	3665	43.25	11.2222	1.97203	0.466286	1.95855	-1.92366	0.263585	0.0095473	0.203512	4	2	3	24	9	25	17	10	7	35	234	9	36	17	2	9	4	junctional adhesion molecule 3
GNAZ	2781	NM_002073	chr22	+	23412669	23467221	1	3	3208	35.75	7.22222	1.86227	0.342834	1.61507	-2.28288	0.205487	0.000383597	0.040106	5	6	0	6	8	14	4	8	14	29	173	11	28	18	3	4	20	guanine nucleotide binding protein (G protein), alpha z polypeptide
LY6G6F	259215	NM_001003693	chr6;chr6_cox_hap2;chr6_dbb_hap3;chr6_mann_hap4;chr6_mcf_hap5;chr6_qbl_hap6;chr6_ssto_hap7	+	2960256;2968320;3005497;3017576;3054365;3184303;31674684	2963944;2972009;3009187;3021267;3058053;3187991;31678372	1	6	898	10	1	1.86091	0.169579	-0.326082	-3.26473	0.104045	0.000455414	0.0445253	2	0	1	0	1	1	1	2	1	9	48	1	9	10	0	1	2	lymphocyte antigen 6 complex, locus G6F
ZNF597	146434	NM_152457	chr16	-	3486110	3493490	1	4	1773	18.875	7.88889	1.77901	0.677571	1.05088	-1.23559	0.424668	0.00733709	0.183052	9	4	3	6	20	8	9	4	8	17	52	10	14	14	14	6	24	zinc finger protein 597
TAB1	10454	NM_006116	chr22	+	39795759	39833132	2	11	3862	40.625	23.5556	1.75785	0.928813	2.36261	-0.765647	0.58819	0.00738591	0.183438	60	22	2	35	16	6	34	25	12	39	34	44	44	95	28	17	24	TGF-beta activated kinase 1/MAP3K7 binding protein 1
GFI1B	8328	NM_004188	chr9	+	135854098	135867084	2	7	1791	18.5	6	1.72614	0.510156	0.943031	-1.59987	0.329906	0.00279452	0.117115	4	5	1	3	7	7	14	6	7	23	56	14	12	24	5	5	9	growth factor independent 1B transcription repressor
MFAP3L	9848	NM_021647	chr4	-	170907748	170947429	2	3	6303	64.25	16.2222	1.70344	0.391932	2.49927	-1.96388	0.256339	0.00286763	0.117284	18	8	2	16	19	32	17	22	12	39	358	13	47	37	11	1	8	microfibrillar-associated protein 3-like
CBR1	873	NM_001757	chr21	+	37442285	37445462	1	3	1245	12.625	5.33333	1.69458	0.652344	0.620968	-1.21876	0.429653	0.00835131	0.193461	9	7	2	10	2	1	7	7	3	13	8	7	11	28	7	26	1	carbonyl reductase 1
C5orf4	10826	NM_032385	chr5	-	154198052	154230213	1	9	2997	29.75	9.11111	1.65883	0.462948	1.5437	-1.68409	0.311199	0.00119399	0.0765285	6	13	1	13	18	14	6	6	5	42	100	21	23	32	11	1	8	chromosome 5 open reading frame 4
EPB49	2039	NM_001978	chr8	+	21911081	21940036	8	16	3285	32.25	6.88889	1.64057	0.319346	1.44827	-2.20226	0.217297	0.000612366	0.0525367	11	6	0	7	6	11	12	6	3	27	161	19	21	17	3	0	10	erythrocyte membrane protein band 4.9 (dematin)
FBXO41	150726	NM_001080410	chr2	-	73481810	73496758	1	12	6928	67.375	38	1.62514	0.835263	3.03757	-0.805822	0.572036	0.00401382	0.137208	90	26	6	44	44	12	23	88	9	67	43	67	111	123	65	29	34	F-box protein 41
C6orf192	116843	NM_052831	chr6	-	133090507	133119747	1	14	2425	23.25	12.3333	1.60218	0.774491	1.46209	-0.893174	0.538428	0.00585894	0.164151	29	14	1	13	7	8	8	27	4	25	20	19	41	22	21	21	17	chromosome 6 open reading frame 192
FLJ36000	284124	NR_027084	chr17	+	21904062	21913070	1	2	3798	36	5.77778	1.58397	0.231661	1.41892	-2.6134	0.163413	0.00104295	0.0702366	0	2	0	4	26	5	3	3	9	2	22	134	118	0	4	1	7	uncharacterized FLJ36000
C2orf61	285051	NM_173649	chr2	-	47314130	47382517	2	7	2384	22.25	7.44444	1.55964	0.475525	1.08508	-1.55592	0.340112	0.00869852	0.19618	6	5	0	5	15	7	14	4	11	10	12	69	58	4	10	3	12	chromosome 2 open reading frame 61
ASB13	79754	NR_037164	chr10	-	5680820	5708558	3	7	2808	26.125	10.1111	1.55475	0.548339	1.50309	-1.34704	0.393097	0.000676691	0.0561784	22	10	1	16	16	10	5	5	6	56	4	34	40	33	19	18	5	ankyrin repeat and SOCS box containing 13
GPR27	2850	NM_018971	chr3	+	71803201	71804328	1	1	1128	10.25	3.22222	1.5185	0.435005	0.0437286	-1.64072	0.320697	0.00656417	0.173666	11	1	2	7	4	1	1	1	1	14	1	32	8	10	12	3	2	G protein-coupled receptor 27
DDTL	100037417	NM_001084393	chr22	+	24309026	24314748	1	3	1635	14.375	5.66667	1.46923	0.527785	0.623587	-1.31862	0.400918	0.00903379	0.199079	8	2	2	9	6	6	2	13	3	20	8	28	23	10	1	8	17	D-dopachrome tautomerase-like
CD200R1	131450	NM_138806	chr3	-	112641532	112693937	4	8	2397	20.75	8.22222	1.44661	0.522358	1.20059	-1.31253	0.402613	0.00758278	0.18566	6	9	2	28	8	1	6	4	10	57	28	7	14	33	7	1	19	CD200 receptor 1
KLK14	43847	NM_022046	chr19	-	51581154	51587502	1	7	1133	9.75	1.55556	1.43805	0.209075	-0.42173	-2.60558	0.164301	0.00226425	0.103724	2	0	0	0	4	0	2	5	1	4	5	30	35	1	1	0	2	kallikrein-related peptidase 14
ARSI	340075	NM_001012301	chr5	-	149675909	149682525	1	2	3167	26.625	9.11111	1.40489	0.438097	1.37594	-1.52415	0.347684	0.0038521	0.134576	14	8	0	9	19	7	11	1	13	66	44	33	33	1	25	6	5	arylsulfatase family, member I
DNM1P41	440299	NR_033787	chr15	+	85045806	85050249	1	1	4444	37	6.77778	1.39132	0.232253	1.52996	-2.42367	0.186381	0.000237504	0.031589	7	3	0	8	12	4	13	6	8	4	24	145	102	1	8	2	10	DNM1 pseudogene 41
SUFU	51684	NM_016169	chr10	+	104263719	104393214	2	12	5346	43.25	19.4444	1.35194	0.553878	2.33749	-1.13225	0.456205	0.00180455	0.092166	20	11	2	25	22	15	18	53	9	42	28	67	55	94	36	14	10	suppressor of fused homolog (Drosophila)
MYCL1	4610	NM_001033081	chr1	-	40361096	40367687	3	3	4951	39	18	1.31635	0.553639	2.1867	-1.09432	0.468358	0.00125652	0.0785357	22	17	2	48	23	11	23	5	11	69	21	33	45	65	49	16	14	v-myc myelocytomatosis viral oncogene homolog 1, lung carcinoma derived (avian)
C6orf129	154467	NM_138493	chr6	-	37450697	37467700	1	4	620	4.875	1.33333	1.31396	0.327487	-1.02351	-1.82791	0.281672	0.00796764	0.190044	3	2	0	1	0	1	2	1	2	5	12	2	3	8	3	3	3	coiled-coil domain containing 167
PPARGC1B	133522	NM_133263	chr5	+	149109815	149234585	3	12	10827	85.125	33.3333	1.31386	0.468833	3.15686	-1.33194	0.397234	7.41817e-05	0.016159	73	17	7	79	51	7	30	25	11	223	56	89	106	80	79	30	18	peroxisome proliferator-activated receptor gamma, coactivator 1 beta
SLCO1A2	6579	NM_134431	chr12	-	21417534	21548371	2	16	7871	61.625	23.5556	1.30836	0.455733	2.61753	-1.36644	0.387848	0.000629496	0.0538863	33	32	3	49	23	7	15	22	28	28	47	178	128	21	21	26	44	solute carrier organic anion transporter family, member 1A2
DDX11L9	100288486	NR_034090	chr15	-	102516761	102519296	1	3	1652	12.625	2.11111	1.27709	0.194603	-0.0127479	-2.54384	0.171485	0.0032759	0.124058	2	5	0	5	1	3	2	0	1	4	52	27	15	2	1	0	0	DEAD/H (Asp-Glu-Ala-Asp/His) box helicase 11 like 9
ALOX12	239	NM_000697	chr17	+	6899384	6914055	1	14	2358	18	4.88889	1.27564	0.315729	0.714638	-1.85428	0.276571	0.000938529	0.0669501	11	4	0	3	10	1	6	5	4	16	80	9	10	18	2	1	8	arachidonate 12-lipoxygenase
LTBP1	4052	NM_206943	chr2	+	33172369	33624575	8	34	6348	47.875	7.55556	1.2603	0.18125	1.9876	-2.63907	0.160532	2.64538e-05	0.00918416	9	7	1	7	5	16	14	3	6	56	196	23	53	37	4	1	13	latent transforming growth factor beta binding protein 1
ZNF618	114991	NM_133374	chr9	+	116638562	116818875	1	14	9113	68.25	41.8889	1.25153	0.699979	3.04485	-0.683964	0.622452	0.00995695	0.207957	118	47	5	71	62	18	4	32	20	111	40	67	95	36	78	60	59	zinc finger protein 618
ZBTB32	27033	NM_014383	chr19	+	36203830	36207940	1	6	1960	14.625	4.77778	1.24693	0.371208	0.528016	-1.58823	0.332579	0.00758313	0.18566	1	3	0	8	3	2	12	10	4	3	58	6	18	14	6	5	7	zinc finger and BTB domain containing 32
COX11	1353	NR_027941	chr17	-	53029259	53046064	3	5	2717	19.5	9.88889	1.19935	0.554249	1.16017	-0.95761	0.514909	0.0052568	0.154889	27	8	1	16	7	5	8	10	7	25	30	16	28	19	19	6	13	COX11 cytochrome c oxidase assembly homolog (yeast)
FHL1	2273	NM_001159704	chrX	+	135228861	135293518	11	8	4169	29.625	8.88889	1.18748	0.324686	1.48331	-1.71353	0.304913	0.00634247	0.170613	10	10	1	9	8	21	2	15	4	21	144	12	24	14	4	8	10	four and a half LIM domains 1
PTCRA	171558	NM_138296	chr6	+	42883727	42893575	1	4	1082	7.625	1	1.17764	0.140741	-0.692919	-2.87486	0.136326	0.00021091	0.0298693	1	1	0	1	1	1	3	1	0	6	24	9	13	6	2	1	0	pre T-cell antigen receptor alpha
CHST10	9486	NM_004854	chr2	-	101008322	101034091	1	7	2815	18.25	6.77778	1.08339	0.366654	0.890179	-1.40523	0.377558	0.00905424	0.199149	8	5	0	11	5	7	17	2	6	12	65	7	25	8	11	8	10	carbohydrate sulfotransferase 10
TEF	7008	NM_003216	chr22	+	41763392	41795330	2	4	4576	29.25	11.5556	1.06817	0.384549	1.57593	-1.31775	0.40116	0.000920132	0.0664638	19	15	0	30	11	6	12	4	7	50	43	35	49	5	22	21	9	thyrotrophic embryonic factor
GPD1L	23171	NM_015141	chr3	+	32148003	32210207	1	8	4062	25.75	12.4444	1.05935	0.466534	1.53261	-1.02743	0.490584	0.00965846	0.204691	18	10	0	22	8	2	19	29	4	22	44	12	44	29	39	13	3	glycerol-3-phosphate dehydrogenase 1-like
RS1	6247	NM_000330	chrX	-	18657808	18690223	1	6	3026	19	9.33333	1.04927	0.469694	1.12871	-1.00336	0.498838	0.00818006	0.192254	24	15	2	6	14	4	4	9	6	15	13	9	49	23	10	15	18	retinoschisin 1
BBS1	582	NM_024649	chr11	+	66278119	66301084	1	17	3370	20.25	10.1111	1.00414	0.456895	1.27158	-0.980009	0.506977	0.0090931	0.19936	18	11	3	11	12	5	10	7	14	17	36	24	21	29	10	12	13	Bardet-Biedl syndrome 1
DNM3	26052	NM_015569	chr1	+	171810621	172381857	2	21	7644	45.625	10.8889	0.997431	0.216925	2.00905	-2.04412	0.24247	0.000828286	0.0620747	7	7	0	18	9	24	20	10	3	45	221	27	18	20	11	4	19	dynamin 3
FAM124B	79843	NM_024785	chr2	-	225243415	225266711	2	3	2594	15.375	5.88889	0.99048	0.345709	0.651805	-1.36024	0.389518	0.0066581	0.174831	18	9	1	10	6	4	4	1	0	27	6	14	38	2	17	15	4	family with sequence similarity 124B
TAS2R46	259292	NM_176887	chr12	-	11213964	11214893	1	1	930	5.5	1.11111	0.988281	0.181937	-0.917111	-2.25781	0.209089	0.00699374	0.178788	1	0	0	1	0	2	1	1	4	17	5	3	6	6	0	3	4	taste receptor, type 2, member 46
OLFM1	10439	NM_014279	chr9	+	137967089	138013030	2	6	3200	18.625	7	0.972629	0.333116	0.953755	-1.38818	0.382047	0.00534608	0.156487	9	3	0	20	19	6	2	1	3	23	0	27	32	18	40	8	1	olfactomedin 1
PDE5A	8654	NM_001083	chr4	-	120415550	120549981	3	21	7217	41.625	9.55556	0.963825	0.201626	1.87283	-2.09974	0.2333	0.00173466	0.0914447	4	8	1	16	3	26	9	17	2	31	199	17	39	22	5	3	17	phosphodiesterase 5A, cGMP-specific
LAMB2	3913	NM_002292	chr3	-	49158547	49170599	1	32	5808	32.625	15.1111	0.938695	0.396203	1.98314	-1.08897	0.470096	0.00804574	0.190843	28	25	1	16	1	2	3	55	5	24	13	27	44	96	18	14	25	laminin, beta 2 (laminin S)
SFTA1P	207107	NR_027082	chr10	-	10826402	10836877	1	4	693	3.875	0.111111	0.934414	0.0244158	-1.85522	-4.77835	0.0364395	0.000655247	0.05517	0	0	0	0	0	0	0	0	1	0	2	9	13	1	0	0	6	surfactant associated 1, pseudogene
XYLT2	64132	NM_022167	chr17	+	48423393	48438512	1	11	3567	19.75	7.44444	0.925262	0.317817	1.05776	-1.38421	0.383099	0.00295953	0.11868	14	9	1	9	3	5	6	19	1	19	28	27	35	26	12	11	0	xylosyltransferase II
TMEM229B	161145	NM_182526	chr14	-	67936983	67982021	1	3	4068	22.25	10.7778	0.914008	0.403456	1.42288	-1.02384	0.491805	0.00832266	0.193461	28	12	2	10	7	5	6	14	13	29	8	30	31	51	12	6	11	transmembrane protein 229B
EPN2	22905	NM_014964	chr17	+	19140690	19240028	3	11	4835	25.875	11.1111	0.894303	0.349952	1.42167	-1.1975	0.43603	0.00767298	0.18714	17	6	2	26	8	4	16	18	3	22	81	48	17	12	12	5	10	epsin 2
PRR5	55615	NM_001198721	chr22	+	45064427	45133561	6	10	3109	16.375	6.77778	0.880159	0.331982	0.798707	-1.2491	0.420712	0.00378826	0.13387	11	9	1	7	15	3	7	2	6	13	20	43	12	8	19	3	13	proline rich 5 (renal)
MYLK	4638	NM_053025	chr3	-	123331143	123603149	6	34	8183	42.625	10.7778	0.870468	0.200569	1.91914	-1.96082	0.256883	0.00109258	0.0726898	3	9	3	26	14	15	10	7	10	33	216	15	35	14	8	9	11	myosin light chain kinase
DRD5	1816	NM_000798	chr4	+	9783258	9785633	1	1	2376	12.375	0.666667	0.870361	0.0427277	-0.236759	-4.13596	0.0568789	0.000232491	0.0315345	0	0	0	1	0	0	1	1	3	0	3	54	38	0	2	1	1	dopamine receptor D5
C2orf89	129293	NM_001080824	chr2	-	85048796	85108252	1	6	1705	8.875	2.33333	0.869851	0.208401	-0.252956	-1.89429	0.269006	0.00222738	0.102756	4	0	0	1	3	1	5	1	6	7	25	11	9	3	6	6	4	chromosome 2 open reading frame 89
PMS2	5395	NM_000535	chr7	-	6012870	6048737	2	15	2836	14.75	5.77778	0.869134	0.310243	0.641201	-1.32783	0.398367	0.00985475	0.206745	14	4	1	7	3	10	5	4	4	9	50	9	13	9	11	6	11	PMS2 postmeiotic segregation increased 2 (S. cerevisiae)
MMRN1	22915	NM_007351	chr4	+	90816052	90875780	1	8	4969	25.125	3.77778	0.844963	0.115775	1.03526	-2.70418	0.153448	0.000131667	0.0226427	6	3	2	3	5	5	1	6	3	18	126	5	24	19	0	3	6	multimerin 1
LOC729234	729234	NR_003698	chr2	+	96676299	96688884	1	4	852	4.25	0.777778	0.833585	0.139016	-1.45201	-2.38693	0.191189	0.00202097	0.0974338	3	1	0	1	1	0	0	0	1	4	11	6	6	1	2	3	1	fumarylacetoacetate hydrolase domain containing 2 pseudogene
SPSB2	84727	NM_032641	chr12	-	6980100	6982521	2	3	1287	6	1.77778	0.779065	0.210352	-0.781983	-1.71856	0.303853	0.0090658	0.199149	1	1	0	4	3	2	1	2	2	3	17	5	10	6	4	1	2	splA/ryanodine receptor domain and SOCS box containing 2
C8orf30A		NM_016458_dup1	chr8	+	145192672;145437880	145195620;145440828	1	6	2405	11.125	4.11111	0.773011	0.26031	0.214518	-1.40991	0.376336	0.00315834	0.121178	2	3	0	10	6	0	7	7	2	5	22	19	11	14	3	8	7	NULL
ABLIM3	22885	NM_014945	chr5	+	148521054	148639999	1	24	4335	19.625	5.66667	0.756522	0.199061	0.850536	-1.76696	0.293827	0.00630904	0.170189	10	10	0	1	5	10	10	5	0	13	76	11	33	8	3	4	9	actin binding LIM protein family, member 3
FSTL1	11167	NM_007085	chr3	-	120113061	120169918	1	11	3840	16.625	2.88889	0.723488	0.114564	0.426311	-2.4929	0.177649	0.0026291	0.114436	7	0	1	4	1	6	5	1	1	13	97	6	7	2	2	2	4	follistatin-like 1
XRCC3	7517	NM_001100118	chr14	-	104163954	104181823	3	10	2639	11.375	4.55556	0.720299	0.262875	0.306145	-1.29478	0.407599	0.00842769	0.19446	12	6	2	8	2	1	3	5	2	11	22	12	15	18	5	5	3	X-ray repair complementing defective repair in Chinese hamster cells 3
MAPK8IP1	9479	NM_005456	chr11	+	45907202	45928016	1	12	3050	12	4	0.657479	0.199714	0.122987	-1.5581	0.339598	0.00800164	0.190349	9	2	0	8	10	0	5	0	2	9	17	24	31	0	6	2	7	mitogen-activated protein kinase 8 interacting protein 1
TMCC2	9911	NM_014858	chr1	+	205197038	205242471	1	5	4004	15.5	4.55556	0.646902	0.173259	0.495974	-1.74018	0.299332	0.00928647	0.200971	7	2	0	4	9	1	12	3	3	12	80	8	9	12	0	1	2	transmembrane and coiled-coil domain family 2
LOC442132	442132	NR_033906	chr5	-	7299487	7306827	1	11	2070	7.875	2.11111	0.635742	0.155306	-0.48449	-1.86495	0.274534	0.00419128	0.139991	5	4	0	1	3	1	3	0	2	5	8	15	24	2	2	2	5	golgin A6 family-like 1 pseudogene
LOC151009	151009	NR_027244	chr2	-	111132686	111142113	1	2	2182	8.25	0.777778	0.63183	0.054281	-0.747491	-3.33901	0.0988229	0.00381644	0.134357	1	1	0	3	0	2	0	0	0	0	5	41	19	0	0	1	0	uncharacterized LOC151009
SLFN14	342618	NM_001129820	chr17	-	33875144	33885110	1	4	2882	10.875	1.33333	0.630574	0.0704518	-0.273103	-2.98064	0.126689	0.000558066	0.049554	3	0	0	1	4	3	1	0	0	7	60	4	9	4	1	2	0	schlafen family member 14
ACOT11	26027	NM_147161	chr1	+	55013807	55100417	2	17	3391	12.75	5	0.628323	0.224538	0.41224	-1.32552	0.399005	0.0052632	0.154889	13	2	0	2	10	2	0	9	7	16	4	19	26	10	4	7	16	acyl-CoA thioesterase 11
NT5M	56953	NM_020201	chr17	+	17206680	17250977	1	5	1588	5.875	0.777778	0.618241	0.0745852	-1.09135	-2.85129	0.138572	0.000425647	0.0429224	5	0	0	0	0	0	1	1	0	3	24	4	7	5	2	1	1	5',3'-nucleotidase, mitochondrial
MUC12	10071	NM_001164462	chr7	+	100612904	100662230	1	12	16321	60.375	5	0.618175	0.046652	2.04055	-3.56634	0.0844163	3.18486e-05	0.00966014	6	7	1	12	2	6	9	0	2	0	37	218	211	0	2	4	11	mucin 12, cell surface associated
NR2F6	2063	NM_005234	chr19	-	17342694	17356151	1	4	1804	6.625	1.33333	0.613691	0.112551	-0.767646	-2.26813	0.207599	0.000999589	0.0689922	4	1	0	3	0	1	1	2	0	9	2	13	13	3	11	2	0	nuclear receptor subfamily 2, group F, member 6
AFAP1	60312	NM_001134647	chr4	-	7760440	7941653	2	18	7770	28.125	13.6667	0.604884	0.267848	1.57396	-1.01971	0.493215	0.00735087	0.183158	62	6	1	5	20	2	10	7	10	8	75	39	29	10	26	20	18	actin filament associated protein 1
CYP4A11	1579	NM_000778	chr1	-	47394846	47407156	1	12	2552	9.125	1.22222	0.597521	0.0729318	-0.493187	-2.85099	0.138601	0.00027578	0.0333028	0	0	0	3	3	0	1	2	2	4	4	31	24	0	1	3	6	cytochrome P450, family 4, subfamily A, polypeptide 11
CDC14B	8555	NM_033331	chr9	-	99262395	99382112	4	14	5743	20	5.11111	0.581958	0.135526	0.859797	-1.94229	0.260204	0.000558305	0.049554	3	4	1	10	12	5	8	1	2	17	87	11	12	11	7	4	11	CDC14 cell division cycle 14 homolog B (S. cerevisiae)
GOLGA6L5	374650	NR_003246	chr15	-	85047738	85060078	1	9	7309	25.375	9.11111	0.580161	0.189828	1.29278	-1.45486	0.364792	0.0070955	0.179583	12	6	0	20	11	12	5	4	12	9	24	60	77	5	7	11	10	golgin A6 family-like 5 (pseudogene)
RGMA	56963	NM_020211	chr15	-	93586636	93632443	6	4	4015	13.875	4.22222	0.577495	0.160141	0.422784	-1.68962	0.310008	0.00645719	0.171899	6	4	2	13	2	2	3	2	4	12	8	42	26	6	13	4	0	RGM domain family, member A
SLC46A1	113235	NM_080669	chr17	-	26721661	26733228	1	5	6488	22	11.4444	0.566647	0.268616	1.33696	-0.921202	0.528069	0.00649219	0.172581	25	12	1	26	12	2	11	11	3	29	12	35	40	28	9	11	12	solute carrier family 46 (folate transporter), member 1
MEST	4232	NM_002402	chr7	+	130126046	130146131	3	12	2805	9	3.22222	0.53618	0.174932	-0.0980797	-1.45367	0.365092	0.00417099	0.139991	5	0	0	5	5	4	1	7	2	3	12	8	16	11	10	2	10	mesoderm specific transcript homolog (mouse)
PBX1	5087	NM_002585	chr1	+	164528802	164821045	1	9	6683	21.125	4.33333	0.528234	0.0987411	0.843634	-2.25781	0.209089	0.00767182	0.18714	3	7	1	6	1	10	2	9	0	32	100	4	19	6	0	0	8	pre-B-cell leukemia homeobox 1
EGFL8	80864	NM_030652	chr6;chr6_apd_hap1;chr6_cox_hap2;chr6_mann_hap4;chr6_mcf_hap5;chr6_qbl_hap6;chr6_ssto_hap7	+	3393425;3447145;3475232;3480132;3512234;3603086;32132405	3397082;3450803;3478886;3483790;3515891;3606743;32136062	1	9	1269	4	0.777778	0.526743	0.0933343	-1.48905	-2.30009	0.20305	0.00473618	0.149298	2	1	0	1	0	0	0	1	2	9	3	3	9	0	3	3	2	EGF-like-domain, multiple 8
MFSD2B	388931	NM_001080473	chr2	+	24232953	24247145	1	13	1508	4.75	0.333333	0.526372	0.0336608	-1.37649	-3.70071	0.0769085	0.000294018	0.0345301	1	0	0	0	0	0	1	1	0	10	15	1	2	6	0	2	2	major facilitator superfamily domain containing 2B
TP53TG3B	729355	NM_001099687_dup1	chr16	-;+	32684841;33204156;33260691	32688878;33208187;33264727	1	2	2867	8.875	0.333333	0.517299	0.0177051	-0.722733	-4.59837	0.0412812	7.6372e-06	0.00509944	1	0	0	0	1	0	1	0	0	0	7	34	23	0	1	1	5	TP53 target 3B
FLJ43826	342666	NR_033753	chr17	+	37186159	37209458	1	5	3580	10.625	2.11111	0.49596	0.0897998	-0.174636	-2.29566	0.203675	0.00113612	0.0745139	3	1	0	4	1	0	5	3	2	3	5	34	31	3	4	1	4	FLJ43826 protein
TSPAN9	10867	NM_006675	chr12	+	3186521	3395730	2	9	4351	12.875	2.11111	0.494492	0.0738872	0.0691971	-2.57207	0.168163	0.000250269	0.032497	3	2	0	0	4	2	4	4	0	14	52	11	13	6	6	0	1	tetraspanin 9
UTF1	8433	NM_003577	chr10	+	135043778	135045062	1	2	1157	3.375	0.666667	0.487462	0.0877451	-1.68828	-2.27065	0.207236	0.0097505	0.206033	3	1	0	0	0	0	0	1	1	5	0	10	1	0	2	5	4	undifferentiated embryonic cell transcription factor 1
MUC2	4583	NM_002457	chr11	+	1074875	1104417	1	50	8623	25.125	2.77778	0.48691	0.0490554	0.836708	-3.14381	0.113141	9.15412e-05	0.0178998	3	2	0	13	2	1	1	1	2	0	5	117	70	1	2	1	5	mucin 2, oligomeric mucus/gel-forming
CCDC78	124093	NM_001031737	chr16	-	772582	776473	1	14	1611	4.625	0.777778	0.479752	0.0735203	-1.37848	-2.50811	0.175786	0.00425092	0.140084	3	1	0	1	0	0	2	0	0	2	13	7	8	3	4	0	0	coiled-coil domain containing 78
MAGED4B	81557	NM_030801_dup1	chrX	-;+	51804923;51927919	51812368;51935364	4	13	2614	7.25	0.555556	0.463482	0.0323645	-0.936062	-3.61799	0.0814472	0.000432714	0.043295	0	0	0	1	0	0	1	2	1	1	24	13	15	1	0	0	4	melanoma antigen family D, 4B
MUC6	4588	NM_005961	chr11	-	1012824	1036706	1	33	8003	22.125	1.33333	0.461989	0.0253708	0.573974	-4.00331	0.062357	1.0366e-05	0.00605013	1	1	0	2	4	2	0	0	2	6	5	86	77	0	1	1	1	mucin 6, oligomeric mucus/gel-forming
ZNF835	90485	NM_001005850	chr19	-	57174953	57184246	1	2	1680	4.625	0.444444	0.460048	0.0402861	-1.56431	-3.27681	0.103177	0.00744051	0.18443	1	0	0	0	1	0	1	0	1	0	7	9	19	2	0	0	0	zinc finger protein 835
OR2T27	403239	NM_001001824	chr1	-	248813232	248814185	1	1	954	2.625	0	0.459813	0	-2.54883	-6.48546	0.0111604	0.00266019	0.115117	0	0	0	0	0	0	0	0	0	0	7	5	9	0	0	0	0	olfactory receptor, family 2, subfamily T, member 27
ADAMTS7	11173	NM_014272	chr15	-	79051545	79103773	1	24	5490	13.625	1.77778	0.414729	0.049312	0.0510725	-2.89781	0.134176	0.00904418	0.199149	1	0	1	1	2	0	6	0	5	1	9	50	46	3	0	0	0	ADAM metallopeptidase with thrombospondin type 1 motif, 7
ABP1	26	NM_001091	chr7	+	150549573	150558379	1	5	2428	5.875	1.55556	0.404352	0.0975628	-0.964982	-1.87765	0.272127	0.00585934	0.164151	2	0	0	4	8	0	0	0	0	3	9	9	16	4	0	1	5	amiloride binding protein 1 (amine oxidase (copper-containing))
NAALADL1	10004	NM_005468	chr11	-	64812295	64826009	1	18	2687	6.5	2	0.404247	0.113347	-0.633835	-1.66616	0.315091	0.00410476	0.13919	4	2	0	4	0	0	1	6	1	10	6	7	13	6	3	6	1	N-acetylated alpha-linked acidic dipeptidase-like 1
RAB40B	10966	NM_006822	chr17	-	80614943	80656598	1	6	1759	4.25	0.777778	0.403761	0.0673344	-1.40388	-2.38693	0.191189	0.00473006	0.149298	1	1	0	3	0	1	0	0	1	8	3	9	7	3	0	2	2	RAB40B, member RAS oncogene family
PPM1J	333926	NM_005167	chr1	-	113252616	113257950	1	10	1714	4.125	0.777778	0.402174	0.0691022	-1.47292	-2.34416	0.196941	0.00415651	0.139959	4	0	0	0	0	0	0	0	3	2	7	6	8	1	4	2	3	protein phosphatase, Mg2+/Mn2+ dependent, 1J
C1orf127	148345	NM_001170754	chr1	-	11006530	11042094	1	13	2761	6.5	1.11111	0.393412	0.0612828	-0.858387	-2.49763	0.177067	0.000480193	0.0460213	4	3	0	1	0	0	0	2	0	5	1	14	18	4	5	2	3	chromosome 1 open reading frame 127
PTGER3	5733	NM_198715	chr1	-	71318036	71513491	10	6	10280	24.125	10.4444	0.392171	0.154718	1.47541	-1.18562	0.439637	0.00503358	0.152138	10	9	5	9	25	5	7	9	15	45	25	27	17	29	34	5	11	prostaglandin E receptor 3 (subtype EP3)
XK	7504	NM_021083	chrX	+	37545133	37591383	1	3	5085	11.5	3	0.377927	0.0898417	-0.0271986	-1.90841	0.266386	0.00936305	0.201494	1	5	0	5	9	1	2	2	2	7	59	4	15	1	0	3	3	X-linked Kx blood group (McLeod syndrome)
CALD1	800	NM_033138	chr7	+	134464164	134655480	6	15	5506	12.375	1.55556	0.375586	0.0430226	-0.0422549	-2.94861	0.129533	0.000830717	0.062136	1	1	0	1	2	7	0	2	0	10	65	10	6	3	1	2	2	caldesmon 1
USP17L2	377630	NM_201402	chr8	-	11994677	11996269	2	1	1593	3.5	0	0.367158	0	-2.11877	-6.89647	0.00839375	0.0010606	0.0708067	0	0	0	0	0	0	0	0	0	0	3	18	7	0	0	0	0	ubiquitin specific peptidase 17-like 2
LOC90246	90246	NR_026954	chr3	+	128226678	128229429	1	1	2752	6	2.22222	0.364337	0.122966	-0.645969	-1.4013	0.378587	0.00846593	0.19446	3	2	0	3	5	3	1	3	0	11	3	7	8	4	5	8	2	uncharacterized LOC90246
CACNG3	10368	NM_006539	chr16	+	24266874	24373737	1	4	2703	5.875	1.33333	0.363214	0.0751173	-0.936661	-2.09562	0.233968	0.00520341	0.154476	0	1	0	2	5	1	1	0	2	1	8	16	11	2	5	1	3	calcium channel, voltage-dependent, gamma subunit 3
RASGEF1C	255426	NM_175062	chr5	-	179527795	179636130	1	14	2216	4.625	0.444444	0.348773	0.0305418	-1.49666	-3.27681	0.103177	0.0038462	0.134568	0	0	0	2	0	0	0	0	2	0	0	12	17	1	2	1	4	RasGEF domain family, member 1C
RIBC2	26150	NM_015653	chr22	+	45809574	45828295	1	7	1395	2.875	0.222222	0.344401	0.0242583	-2.05238	-3.51013	0.0877697	0.00613482	0.167904	0	0	0	1	0	0	0	1	0	0	1	5	1	0	0	5	11	RIB43A domain with coiled-coils 2
TCF7L1	83439	NM_031283	chr2	+	85360583	85537511	1	12	2918	5.875	0.666667	0.336452	0.0347913	-1.17307	-3.065	0.119493	0.0051692	0.153881	0	3	0	0	1	0	0	1	1	1	7	22	15	0	1	1	0	transcription factor 7-like 1 (T-cell specific, HMG-box)
FAM183B	340286	NR_028347	chr7	-	38724946	38726689	1	2	1647	3.25	0.666667	0.329754	0.06164	-1.76325	-2.21669	0.215135	0.00796151	0.190016	3	0	0	0	1	1	1	0	0	0	2	5	8	4	4	1	2	acyloxyacyl hydrolase (neutrophil)
TUBB8	347688	NM_001164154	chr10	-	92828	95504	2	4	1661	3.25	0	0.326975	0	-2.19449	-6.79048	0.00903359	0.000592697	0.0517716	0	0	0	0	0	0	0	0	0	0	2	12	9	0	0	0	3	tubulin, beta 8 class VIII
LOC641518	641518	NR_029373	chr4	+	109088681	109097586	2	3	1988	3.875	0.222222	0.325729	0.0170223	-1.87881	-3.93697	0.0652913	0.00703743	0.178937	0	0	0	0	0	0	1	0	1	0	8	13	10	0	0	0	0	uncharacterized LOC641518
COL4A3	1285	NM_000091	chr2	+	228029281	228179508	1	52	8097	15.75	3.77778	0.325055	0.0710493	0.438666	-2.03142	0.244614	0.00135463	0.0814135	9	1	1	5	2	0	8	7	1	5	69	12	21	3	4	7	5	collagen, type IV, alpha 3 (Goodpasture antigen)
TTLL9	164395	NM_001008409	chr20	+	30458505	30530858	1	15	1607	3.125	0.222222	0.324964	0.0210581	-2.06601	-3.62925	0.0808141	0.00295395	0.11868	1	0	0	0	0	1	0	0	0	0	5	8	8	1	1	2	0	tubulin tyrosine ligase-like family, member 9
SPTB	6710	NM_001024858	chr14	-	65213001	65289866	2	35	10391	20.125	4.22222	0.323653	0.0618773	0.86234	-2.22517	0.213874	0.000280626	0.0334674	1	5	2	1	6	6	6	5	6	20	55	16	36	14	3	3	14	spectrin, beta, erythrocytic
C9orf79	286234	NM_178828	chr9	+	90497772	90503814	1	4	4447	8.5	0.888889	0.319413	0.0304388	-0.676643	-3.19583	0.109134	0.0050275	0.152138	2	1	0	1	0	3	1	0	0	0	0	38	27	0	2	1	0	chromosome 9 open reading frame 79
CREB3L1	90993	NM_052854	chr11	+	46299228	46342972	1	12	2671	5	0.666667	0.312822	0.0380086	-1.44954	-2.83361	0.140281	0.00551085	0.159139	3	1	0	0	2	0	0	0	0	1	4	15	19	0	0	0	1	cAMP responsive element binding protein 3-like 1
LOC339240	339240	NR_001443	chr17	+	18325495	18328647	1	1	3153	5.875	0.666667	0.311376	0.0321982	-1.23259	-3.065	0.119493	0.00665008	0.174831	1	0	0	3	1	1	0	0	0	0	1	20	24	0	0	1	1	keratin 17 pseudogene
NBEA	26960	NM_015678	chr13	+	35516424	36246873	1	58	11120	19.875	9.44444	0.298678	0.129336	1.15587	-1.05119	0.482569	0.00943015	0.202279	11	12	1	11	16	5	5	20	4	8	63	14	13	23	14	6	18	neurobeachin
MST1P2	11209	NR_027504	chr1	+	16972069	16976915	1	14	2636	4.625	0.444444	0.293202	0.0256755	-1.48236	-3.27681	0.103177	0.00327951	0.124058	1	2	0	0	0	0	0	1	0	1	2	11	17	5	0	0	1	macrophage stimulating 1 (hepatocyte growth factor-like) pseudogene 2
CLEC2L	154790	NM_001080511	chr7	+	139208674	139229731	1	5	1288	2.25	0	0.291922	0	-2.66085	-6.26575	0.0129963	0.00116035	0.0753756	0	0	0	0	0	0	0	0	0	3	5	6	3	0	1	0	0	C-type lectin domain family 2, member L
LRRC20	55222	NM_207119	chr10	-	72058729	72142382	4	5	3236	5.5	1.22222	0.284024	0.0575161	-0.962959	-2.12367	0.229462	0.00271642	0.115534	3	2	0	2	0	0	2	2	0	5	1	12	10	9	4	0	3	leucine rich repeat containing 20
PNMA3	29944	NM_013364	chrX	+	152224766	152228827	1	2	3751	6.375	0.888889	0.28401	0.0360868	-1.02623	-2.78246	0.145344	0.00251785	0.111355	0	0	0	0	4	0	1	2	1	1	14	18	14	1	1	0	2	paraneoplastic Ma antigen 3
CKM	1158	NM_001824	chr19	-	45809671	45826233	1	8	1656	2.75	0.333333	0.277506	0.0306525	-2.14499	-2.91871	0.132246	0.00550678	0.159139	0	0	0	0	2	0	0	1	0	0	0	6	9	3	2	2	0	creatine kinase, muscle
KPRP	448834	NM_001025231	chr1	+	152730506	152734529	1	2	2523	4.125	0	0.273217	0	-1.86274	-7.13167	0.00713104	0.000514198	0.0473859	0	0	0	0	0	0	0	0	0	0	0	22	8	0	0	0	3	keratinocyte proline-rich protein
MYO5B	4645	NM_001080467	chr18	-	47349156	47721451	1	40	9520	15.5	2.11111	0.272079	0.0337693	0.202233	-2.8392	0.139738	0.00253519	0.111652	0	5	0	5	0	1	3	3	2	1	44	48	30	1	0	0	0	myosin VB
GNAO1	2775	NM_138736	chr16	+	56225251	56391356	2	9	7923	12.875	3	0.271555	0.0576606	0.215565	-2.07095	0.238002	0.0016225	0.0895691	1	7	0	2	1	2	11	1	2	11	18	26	29	5	3	3	8	guanine nucleotide binding protein (G protein), alpha activating activity polypeptide O
HEYL	26508	NM_014571	chr1	-	40089103	40105348	1	5	4114	6.625	1	0.269105	0.0370155	-0.883534	-2.67289	0.156812	0.000718967	0.05855	3	1	0	3	1	0	0	1	0	2	1	14	23	3	0	8	2	hairy/enhancer-of-split related with YRPW motif-like
LOC284749	284749	NR_026958	chr20	+	46988654	46999381	1	5	3592	5.75	0.888889	0.267505	0.0376841	-1.14873	-2.63432	0.161061	0.0050423	0.152138	2	1	0	0	1	0	1	1	2	2	17	9	16	1	1	0	0	long intergenic non-protein coding RNA 494
C1orf116	79098	NM_023938	chr1	-	207191866	207206101	2	4	5502	8.75	2.44444	0.265759	0.0676561	-0.327256	-1.80759	0.285667	0.00138448	0.0822154	6	1	0	8	4	0	1	0	2	13	8	15	21	4	5	2	2	chromosome 1 open reading frame 116
ITIH5L	347365	NM_198510	chrX	-	54775332	54824673	1	13	4968	7.875	1.11111	0.264893	0.0340583	-0.733712	-2.77333	0.146267	0.00466516	0.14844	6	0	0	0	0	3	0	1	0	1	7	30	21	0	2	1	1	inter-alpha-trypsin inhibitor heavy chain family, member 6
RASGRF1	5923	NM_002891	chr15	-	79252289	79383215	3	28	7338	11.625	4	0.264738	0.0830099	0.189526	-1.51241	0.350524	0.00979638	0.206259	7	1	0	6	7	3	6	1	5	5	13	37	20	9	2	1	6	Ras protein-specific guanine nucleotide-releasing factor 1
ASAP3	55616	NM_017707	chr1	-	23755056	23810750	2	25	4152	6.5	1.55556	0.261611	0.0570526	-0.690226	-2.0228	0.246079	0.00336835	0.126246	3	1	1	3	0	0	1	2	3	3	5	11	15	7	2	5	4	ArfGAP with SH3 domain, ankyrin repeat and PH domain 3
KIAA2022	340533	NM_001008537	chrX	-	73952691	74145287	1	4	11717	18.125	5.55556	0.258501	0.0722035	0.752178	-1.68085	0.311899	0.00213398	0.100616	12	4	0	7	5	4	6	4	8	7	60	19	32	1	4	14	8	KIAA2022
CACNA1F	778	NM_005183	chrX	-	49061523	49089833	1	48	6070	9.25	2.66667	0.254656	0.0669002	-0.236538	-1.76339	0.294555	0.00873211	0.196462	3	1	1	2	7	0	1	6	3	3	10	21	29	5	3	2	1	calcium channel, voltage-dependent, L type, alpha 1F subunit
CNGA4	1262	NM_001037329	chr11	+	6260330	6265707	1	6	1903	2.875	0.222222	0.252464	0.0177826	-2.25935	-3.51013	0.0877697	0.00384263	0.134568	1	0	0	0	1	0	0	0	0	4	3	7	9	0	0	0	0	cyclic nucleotide gated channel alpha 4
CTTNBP2	83992	NM_033427	chr7	-	117350706	117513561	1	23	5969	9	1.55556	0.251966	0.0396855	-0.333756	-2.49047	0.177948	0.000668172	0.055591	1	1	0	6	0	0	1	3	2	7	7	21	18	16	0	0	3	cortactin binding protein 2
TCP11	6954	NM_018679	chr6	-	35085849	35109187	2	10	2135	3.125	0.111111	0.244598	0.00792514	-2.22316	-4.47064	0.0451028	0.00600954	0.166886	1	0	0	0	0	0	0	0	0	0	4	16	5	0	0	0	0	t-complex 11 homolog (mouse)
HCN3	57657	NM_020897	chr1	+	155247374	155259638	1	8	3717	5.25	0.555556	0.23603	0.0227605	-1.23602	-3.15456	0.112301	0.000925823	0.0664638	0	0	0	1	0	0	3	1	0	6	12	8	9	4	0	3	0	hyperpolarization activated cyclic nucleotide-gated potassium channel 3
NYNRIN	57523	NM_025081	chr14	+	24867992	24888494	1	9	7857	11	1.55556	0.233957	0.0301492	-0.151914	-2.77912	0.145681	0.00141608	0.0831539	1	0	0	3	0	2	1	5	2	0	4	51	18	8	6	1	0	NYN domain and retroviral integrase containing
RNF39	80352	NM_025236	chr6;chr6_apd_hap1;chr6_cox_hap2;chr6_dbb_hap3;chr6_mann_hap4;chr6_mcf_hap5;chr6_qbl_hap6;chr6_ssto_hap7	-	1278274;1331022;1331767;1336636;1368483;1419941;1550143;30038043	1283859;1336602;1337352;1342221;1374068;1425526;1555728;30043628	2	5	2170	3	0	0.231027	0	-2.27062	-6.67609	0.00977903	0.000959458	0.0675858	0	0	0	0	0	0	0	0	0	0	0	6	14	3	1	0	0	ring finger protein 39
LDLRAD2	401944	NM_001013693	chr1	+	22138758	22151714	1	5	4012	5.375	0.555556	0.223882	0.021087	-1.20588	-3.18832	0.109703	0.000837096	0.0624918	1	1	0	0	0	0	1	1	1	5	0	15	14	5	1	0	3	low density lipoprotein receptor class A domain containing 2
TRIL	9865	NM_014817	chr7	-	28992974	28998029	1	1	5056	6.75	0.444444	0.223099	0.0133862	-1.09359	-3.81935	0.0708372	0.00419419	0.139991	0	0	0	0	0	0	4	0	0	0	0	21	29	0	0	1	3	TLR4 interactor with leucine-rich repeats
ODZ2	57451	NM_001122679	chr5	+	166711843	167691162	1	29	9645	12.875	3.11111	0.223072	0.0491203	0.157879	-2.01898	0.246732	0.00587512	0.164235	3	1	0	7	0	0	6	9	2	2	4	49	34	8	3	0	3	odz, odd Oz/ten-m homolog 2 (Drosophila)
LOC100131320	100131320	NR_036537	chr2	-	130724165	130738045	1	6	2460	3.25	0.333333	0.220775	0.0206344	-1.99688	-3.15735	0.112084	0.00892677	0.197884	2	0	0	0	0	0	0	0	1	1	1	11	9	0	3	1	0	uncharacterized LOC100131320
ZSCAN10	84891	NM_032805	chr16	-	3138895	3142861	1	5	2463	3.25	0.111111	0.220506	0.00686974	-2.14288	-4.5267	0.0433837	0.00421505	0.139991	0	0	0	0	1	0	0	0	0	0	3	19	3	0	0	0	1	zinc finger and SCAN domain containing 10
PCDH8	5100	NM_002590	chr13	-	53418109	53422774	2	3	4002	5.25	0.111111	0.219221	0.00422793	-1.45957	-5.21361	0.0269493	5.57491e-05	0.0134909	1	0	0	0	0	0	0	0	0	0	5	15	15	1	0	1	5	protocadherin 8
TJP3	27134	NM_014428	chr19	+	3728374	3750682	1	20	2859	3.75	0.333333	0.219189	0.0177546	-1.85826	-3.36206	0.0972567	0.00977765	0.206259	0	1	0	0	0	0	0	2	0	0	9	11	8	0	2	0	0	tight junction protein 3 (zona occludens 3)
MAGEA9B	728269	NM_001080790_dup1	chrX	-;+	148663309;148863593	148669116;148869399	1	4	1814	2.375	0.222222	0.21879	0.0186551	-2.4684	-3.23759	0.10602	0.00524486	0.154855	1	0	0	0	1	0	0	0	0	1	0	4	10	0	3	1	0	melanoma antigen family A, 9B
NCRNA00086	399668	NR_024359	chrX	+	134555868	134560225	1	2	3456	4.5	0.111111	0.21759	0.00489588	-1.75774	-4.99256	0.0314115	0.00178414	0.0918005	0	0	0	0	0	0	0	1	0	0	3	17	16	0	0	0	0	long intergenic non-protein coding RNA 86
MUC5B	727897	NM_002458	chr11	+	1244295	1283406	1	49	17916	22.5	1.33333	0.209866	0.011333	0.608036	-4.02752	0.061319	0.000302153	0.0351639	0	0	0	2	3	2	0	0	5	0	2	112	63	0	2	1	0	mucin 5B, oligomeric mucus/gel-forming
TNR	7143	NM_003285	chr1	-	175291935	175712752	1	23	5190	6.375	1.22222	0.205264	0.0358616	-0.800616	-2.33561	0.198113	0.00835197	0.193461	1	0	1	0	2	1	1	3	2	0	9	15	14	4	1	7	1	tenascin R (restrictin, janusin)
GRIN2D	2906	NM_000836	chr19	+	48898132	48948188	1	13	5093	6.25	1	0.205072	0.0299002	-0.849242	-2.58921	0.166177	0.00272144	0.115534	3	0	0	1	0	1	0	2	2	0	0	19	12	11	3	0	5	glutamate receptor, ionotropic, N-methyl D-aspartate 2D
RADIL	55698	NM_018059	chr7	-	4838740	4923335	1	15	3670	4.5	0.111111	0.204902	0.0046104	-1.72821	-4.99256	0.0314115	0.000964984	0.0675858	0	0	0	0	0	0	1	0	0	0	2	12	19	0	3	0	0	Ras association and DIL domains
SOBP	55084	NM_018013	chr6	+	107811317	107982513	1	7	6232	7.625	1.55556	0.204462	0.0380107	-0.628439	-2.25214	0.209913	0.00920365	0.200603	1	0	0	2	1	0	1	5	4	5	2	26	21	0	1	4	2	sine oculis binding protein homolog (Drosophila)
FER1L5	90342	NM_001113382	chr2	+	97308574	97370624	1	52	6477	7.875	0.777778	0.203178	0.0182864	-0.782578	-3.27214	0.103511	0.00092713	0.0664638	1	0	0	0	2	0	3	0	1	0	0	18	32	0	4	1	8	fer-1-like 5 (C. elegans)
NHLRC4	283948	NM_176677	chr16	+	617032	619495	1	2	2044	2.375	0	0.194171	0	-2.5001	-6.34277	0.0123208	0.000495705	0.0465627	0	0	0	0	0	0	0	0	0	4	1	6	4	3	1	0	0	NHL repeat containing 4
CYP2A7	1549	NM_000764	chr19	-	41381344	41388657	2	9	2291	2.625	0.222222	0.191472	0.014771	-2.38228	-3.38029	0.0960354	0.00591755	0.165181	0	0	0	1	1	0	0	0	0	0	3	10	7	0	1	0	0	cytochrome P450, family 2, subfamily A, polypeptide 7
RGS6	9628	NM_004296	chr14	+	72399786	73033238	1	17	5736	6.5	1.44444	0.189367	0.0383477	-0.811645	-2.12767	0.228826	0.00646957	0.172109	3	2	0	5	0	0	0	0	3	4	15	16	10	5	1	1	0	regulator of G-protein signaling 6
ADRA1D	146	NM_000678	chr20	-	4201278	4229659	1	2	2666	3	0.111111	0.188045	0.00634665	-2.21567	-4.41231	0.0469637	0.00328234	0.124058	1	0	0	0	0	0	0	0	0	0	2	11	6	0	5	0	0	adrenergic, alpha-1D-, receptor
MYADML2	255275	NM_001145113	chr17	-	79897521	79905109	1	3	2452	2.75	0.111111	0.187419	0.00690056	-2.38461	-4.28806	0.0511876	0.00756759	0.185576	0	0	0	0	1	0	0	0	0	0	0	8	11	0	3	0	0	myeloid-associated differentiation marker-like 2
CACHD1	57685	NM_020925	chr1	+	64936476	65158741	1	27	5274	5.875	1.33333	0.186152	0.0384987	-0.977012	-2.09562	0.233968	0.00858639	0.195744	1	0	0	7	1	0	1	1	1	2	6	16	10	0	1	1	11	cache domain containing 1
FLG	2312	NM_002016	chr1	-	152274651	152297679	1	3	12747	14.125	0.888889	0.185175	0.0106191	-0.045691	-3.92655	0.0657645	6.9579e-05	0.0155829	1	1	0	1	0	0	2	1	2	0	6	51	49	0	2	0	5	filaggrin
ABCC8	6833	NM_000352	chr11	-	17414432	17498449	1	39	4978	5.5	0.222222	0.184633	0.00679798	-1.38422	-4.43896	0.0461041	0.00047377	0.0457396	0	1	0	0	0	0	0	0	1	0	1	16	22	0	3	1	1	ATP-binding cassette, sub-family C (CFTR/MRP), member 8
FAM41AY2	100302526	NR_028084_dup1	chrY	-;+	19612838;20551156	19628622;20566932	1	10	2043	2.25	0.111111	0.184041	0.00828203	-2.5664	-4.00197	0.0624148	0.00782425	0.188506	0	0	0	0	0	1	0	0	0	0	1	7	6	0	1	0	3	family with sequence similarity 41, member A, Y-linked 2
SLITRK5	26050	NM_015567	chr13	+	88324870	88331870	1	2	4446	4.875	0.666667	0.183234	0.0228342	-1.44986	-2.7973	0.143856	0.00859424	0.195744	1	0	0	2	1	0	2	0	0	3	1	10	23	0	1	0	1	SLIT and NTRK-like family, member 5
APC2	10297	NM_005883	chr19	+	1450148	1473243	1	15	10151	11.125	4	0.183144	0.0600065	0.0976711	-1.44915	0.366237	0.00559016	0.159628	8	1	0	6	10	2	6	2	1	8	9	28	28	2	4	5	5	adenomatosis polyposis coli 2
LOC342346	342346	NM_001145011	chr16	+	4606491	4650318	1	16	3426	3.75	0.111111	0.182913	0.00493876	-1.93508	-4.73141	0.0376446	0.000579166	0.0509298	0	0	0	0	1	0	0	0	0	2	7	8	10	0	3	0	0	chromosome 16 open reading frame 96
LAMC3	10319	NM_006059	chr9	+	133884504	133968446	1	28	6098	6.625	0	0.181551	0	-1.15298	-7.81131	0.00445206	4.17219e-06	0.00321434	0	0	0	0	0	0	0	0	0	0	3	26	18	4	1	0	1	laminin, gamma 3
RGAG1	57529	NM_020769	chrX	+	109662285	109699562	1	4	5426	5.875	0.333333	0.180938	0.00935506	-1.26365	-4.00566	0.0622552	0.00027676	0.0333159	0	0	0	0	1	0	0	2	0	0	1	19	19	0	1	1	6	retrotransposon gag domain containing 1
EPB42	2038	NM_000119	chr15	-	43489426	43513323	2	13	2540	2.75	0	0.180925	0	-2.41633	-6.55184	0.0106586	0.00132266	0.0807452	0	0	0	0	0	0	0	0	0	0	3	12	6	1	0	0	0	erythrocyte membrane protein band 4.2
MUC4	4585	NM_018406	chr3	-	195473638	195539148	3	25	17108	18.5	4.44444	0.180706	0.0395609	0.659081	-2.03039	0.244789	0.00608031	0.1673	6	1	0	5	8	5	4	2	9	2	22	74	38	0	1	6	5	mucin 4, cell surface associated
EIF4E1B	253314	NM_001099408	chr5	+	176057683	176073642	1	9	1974	2.125	0.111111	0.179892	0.00857152	-2.63635	-3.92061	0.0660358	0.00851516	0.194898	0	0	0	0	0	0	0	1	0	4	1	6	4	0	2	0	0	eukaryotic translation initiation factor 4E family member 1B
C2orf78	388960	NM_001080474	chr2	+	74011316	74044274	1	3	3045	3.25	0.111111	0.17836	0.00555671	-2.10769	-4.5267	0.0433837	0.00863733	0.195947	0	0	0	0	0	1	0	0	0	0	5	14	5	0	2	0	0	chromosome 2 open reading frame 78
BSN	8927	NM_003458	chr3	+	49591922	49708982	1	12	15959	16.875	2.44444	0.176701	0.023325	0.343128	-2.75278	0.148365	0.000890969	0.0652634	7	0	1	2	4	1	1	2	4	3	10	59	58	0	3	2	0	bassoon (presynaptic cytomatrix protein)
HSPA12A	259217	NM_025015	chr10	-	118430703	118502085	1	12	5722	5.875	1	0.171578	0.0266134	-1.08597	-2.50038	0.176731	0.00417908	0.139991	0	0	0	2	4	0	2	0	1	2	4	15	18	0	0	1	7	heat shock 70kDa protein 12A
CDHR1	92211	NM_033100	chr10	+	85954412	85979376	2	17	5971	6.125	1.33333	0.171419	0.0340047	-0.976492	-2.15544	0.224464	0.00821286	0.192425	7	1	0	2	0	0	1	0	1	0	2	11	24	0	3	2	7	cadherin-related family member 1
CSMD1	64478	NM_033225	chr8	-	2792875	4852328	1	70	14317	14.375	3.55556	0.167786	0.0378184	0.356671	-1.98666	0.252322	0.00187362	0.0936461	15	2	0	4	5	2	1	0	3	1	13	41	29	17	0	0	14	CUB and Sushi multiple domains 1
DKK3	27122	NM_015881	chr11	-	11984543	12030917	3	8	2990	3	0.222222	0.167668	0.0113178	-2.15436	-3.57092	0.0841484	0.00476508	0.149475	0	0	0	0	0	0	0	1	1	1	7	4	9	0	1	0	2	dickkopf 3 homolog (Xenopus laevis)
DPCR1	135656	NM_080870	chr6;chr6_cox_hap2;chr6_dbb_hap3;chr6_mcf_hap5;chr6_qbl_hap6	+	2201750;2202893;2290718;2420690;30908777	2214969;2216112;2300850;2433901;30921998	1	3	5286	5.25	0.333333	0.165971	0.00960283	-1.46503	-3.84425	0.069625	0.00132539	0.0807841	2	0	0	0	0	0	1	0	0	0	6	20	15	0	1	0	0	diffuse panbronchiolitis critical region 1
FNDC1	84624	NM_032532	chr6	+	159590429	159693140	1	23	6551	6.5	0.555556	0.165808	0.0129142	-1.17971	-3.46113	0.0908023	0.0029024	0.118292	2	0	0	2	0	0	0	1	0	0	4	15	32	0	1	0	0	fibronectin type III domain containing 1
TMEFF1	8577	NM_003692	chr9	+	103189495	103339918	2	11	3295	3.25	0.444444	0.164827	0.0205404	-1.82526	-2.77168	0.146434	0.00603891	0.166996	2	0	0	0	0	1	1	0	0	3	9	3	0	3	6	0	2	transmembrane protein with EGF-like and two follistatin-like domains 1
PLCH2	9651	NM_014638	chr1	+	2407754	2436964	1	22	4837	4.75	1	0.164104	0.0314827	-1.23105	-2.19543	0.218328	0.00400425	0.137208	2	0	0	0	1	2	1	3	0	1	5	8	12	1	4	4	3	phospholipase C, eta 2
COL6A3	1293	NM_004369	chr2	-	238232655	238322850	6	44	10696	10.5	0.666667	0.164047	0.0094915	-0.450303	-3.89954	0.0670072	2.49666e-05	0.00918416	0	0	0	0	3	0	2	1	0	5	33	23	20	1	0	1	1	collagen, type VI, alpha 3
KIAA1211	57482	NM_020722	chr4	+	57036361	57196890	1	11	7013	6.875	0.666667	0.163821	0.0144761	-0.940896	-3.29072	0.102187	0.000272822	0.0333028	0	0	0	2	2	1	1	0	0	0	19	14	14	4	3	0	1	KIAA1211
USH1C	10083	NM_153676	chr11	-	17515442	17565963	2	27	3320	3.25	0	0.163586	0	-2.24748	-6.79048	0.00903359	0.00116978	0.0758603	0	0	0	0	0	0	0	0	0	0	7	9	10	0	0	0	0	Usher syndrome 1C (autosomal recessive, severe)
PLCH1	23007	NM_001130961	chr3	-	155197624	155421997	4	24	6583	6.375	1	0.161829	0.0231326	-0.955313	-2.61765	0.162933	0.00876522	0.196462	1	0	0	0	0	1	4	1	2	3	21	10	13	1	1	0	2	phospholipase C, eta 1
SOX3	6658	NM_005634	chrX	-	139585152	139587225	1	1	2074	2	0	0.161147	0	-2.79098	-6.09817	0.0145972	0.00482867	0.149915	0	0	0	0	0	0	0	0	0	0	0	10	3	0	0	3	0	SRY (sex determining region Y)-box 3
CYP4F24P	388514	NR_033864	chr19	-	15870144	15890798	1	10	2470	2.375	0	0.160682	0	-2.60555	-6.34277	0.0123208	0.00101401	0.0693796	0	0	0	0	0	0	0	0	0	1	5	6	6	1	0	0	0	cytochrome P450, family 4, subfamily F, polypeptide 24, pseudogene
POM121L2	94026	NM_033482	chr6	-	27276842	27280011	1	1	3170	3	0	0.158148	0	-2.29623	-6.67609	0.00977903	0.000928261	0.0664638	0	0	0	0	0	0	0	0	0	0	2	12	7	0	0	0	3	POM121 membrane glycoprotein-like 2
DYNC1I1	1780	NM_004411	chr7	+	95401818	95727736	3	17	3046	2.875	0.222222	0.157728	0.0111098	-2.19454	-3.51013	0.0877697	0.00541433	0.157784	0	0	0	0	1	0	0	1	0	3	10	6	1	0	1	0	2	dynein, cytoplasmic 1, intermediate chain 1
GRIP1	23426	NM_021150	chr12	-	66741211	67072925	2	24	5060	4.75	0.666667	0.156871	0.0200635	-1.3581	-2.76006	0.147618	0.00233145	0.105534	0	0	0	2	1	0	0	2	1	2	2	20	7	2	4	1	0	glutamate receptor interacting protein 1
GALNT8	26290	NM_017417	chr12	+	4829752	4881892	1	11	2135	2	0	0.156543	0	-2.76044	-6.09817	0.0145972	0.000777605	0.0602303	0	0	0	0	0	0	0	0	0	1	4	1	4	2	1	0	3	UDP-N-acetyl-alpha-D-galactosamine:polypeptide N-acetylgalactosaminyltransferase 8 (GalNAc-T8)
HRNR	388697	NM_001009931	chr1	-	152184558	152196669	1	3	9623	9	0.666667	0.156291	0.0105498	-0.60244	-3.67782	0.0781384	0.000720457	0.05855	1	0	0	0	0	2	2	0	1	0	12	39	15	0	0	2	4	hornerin
DPP6	1804	NM_001039350	chr7	+	153584419	154685995	3	26	5223	4.875	0	0.155975	0	-1.56304	-7.3711	0.00604058	0.000168315	0.0265818	0	0	0	0	0	0	0	0	0	0	0	28	7	3	0	1	0	dipeptidyl-peptidase 6
CCDC108	255101	NM_194302	chr2	-	219867576	219906245	3	35	7733	7.125	1.77778	0.153971	0.0350088	-0.700999	-1.96536	0.256075	0.00767586	0.18714	1	1	0	8	1	1	0	3	1	3	7	14	26	2	1	1	3	coiled-coil domain containing 108
D4S234E	27065	NM_014392	chr4	+	4387983	4420785	2	5	3125	2.875	0.222222	0.153741	0.0108289	-2.18784	-3.51013	0.0877697	0.00699445	0.178788	0	0	0	1	0	0	0	0	1	0	5	8	7	2	0	0	1	DNA segment on chromosome 4 (unique) 234 expressed sequence
MYO18B	84700	NM_032608	chr22	+	26138120	26427007	1	44	8565	7.75	1.33333	0.151208	0.023706	-0.685899	-2.49347	0.177579	0.00686506	0.177126	1	2	0	3	1	2	1	1	1	1	9	29	19	0	3	0	1	myosin XVIIIB
GJB3	2707	NM_024009	chr1	+	35246790	35251967	2	2	2352	2.125	0	0.150981	0	-2.80432	-6.18439	0.0137503	0.00420496	0.139991	0	0	0	0	0	0	0	0	0	0	6	8	3	0	0	0	0	gap junction protein, beta 3, 31kDa
KLHDC7A	127707	NM_152375	chr1	+	18807424	18812480	1	1	5057	4.5	0.444444	0.148703	0.0133836	-1.50439	-3.23754	0.106024	0.00361969	0.131285	0	0	0	2	0	0	1	0	1	9	1	18	5	0	2	0	1	kelch domain containing 7A
PKD1L2	114780	NM_052892	chr16	-	81134484	81253975	2	43	8139	7	0.666667	0.143723	0.0124734	-0.982655	-3.31661	0.10037	0.00499823	0.151821	0	1	0	3	0	1	1	0	0	0	0	31	22	0	1	0	2	polycystic kidney disease 1-like 2
PRDM16	63976	NM_022114	chr1	+	2985742	3355185	2	17	8723	7.5	0.555556	0.14368	0.0096986	-0.877933	-3.6667	0.078743	0.00217853	0.101526	0	2	0	0	0	0	0	0	3	0	4	26	23	0	3	0	4	PR domain containing 16
FOXN4	121643	NM_213596	chr12	-	109715783	109747025	1	10	3352	2.875	0.111111	0.143329	0.00504779	-2.26793	-4.35152	0.0489848	0.00258338	0.112956	0	0	0	1	0	0	0	0	0	0	3	8	9	2	1	0	0	forkhead box N4
NCKAP5	344148	NM_207363	chr2	-	133429372	134326031	2	20	7594	6.5	1.66667	0.143035	0.0334215	-0.732664	-1.92504	0.263332	0.00327816	0.124058	4	3	0	3	2	1	0	2	0	8	4	12	16	8	0	1	3	NCK-associated protein 5
KIF7	374654	NM_198525	chr15	-	90171201	90198682	1	19	4558	3.875	0.222222	0.142069	0.00742439	-1.88943	-3.93697	0.0652913	0.000860772	0.0636426	0	0	0	1	1	0	0	0	0	1	1	5	20	0	1	0	3	kinesin family member 7
CAND2	23066	NM_001162499	chr3	+	12838171	12876313	2	15	4592	3.875	0.222222	0.141017	0.00736942	-1.8037	-3.93697	0.0652913	0.000891198	0.0652634	0	0	0	2	0	0	0	0	0	1	6	13	7	2	1	0	1	cullin-associated and neddylation-dissociated 2 (putative)
SPEG	10290	NM_005876	chr2	+	220299700	220358354	3	41	11641	9.75	0.666667	0.139964	0.00872099	-0.57884	-3.79294	0.072146	0.000235909	0.031589	2	1	0	0	0	0	2	0	1	2	7	22	44	0	0	1	2	SPEG complex locus
ASTN1	460	NM_004319	chr1	-	176830203	177134024	2	23	7340	6.125	1.22222	0.139448	0.0253572	-1.00551	-2.27816	0.20616	0.00408	0.138716	3	0	0	4	3	0	0	0	1	1	6	20	15	0	4	1	2	astrotactin 1
KALRN	8997	NM_001024660	chr3	+	123813558	124440036	4	60	14723	12.125	1.66667	0.137621	0.0172385	-0.0803183	-2.82148	0.141466	0.000265205	0.0332998	2	1	0	0	4	1	2	1	4	2	24	31	31	5	3	1	0	kalirin, RhoGEF kinase
ZFHX4	79776	NM_024721	chr8	+	77593515	77779521	1	11	13958	11.25	2.77778	0.134688	0.0303055	-0.0809535	-1.9867	0.252315	0.00457931	0.147122	5	2	0	2	7	1	5	2	1	2	12	35	34	1	3	1	2	zinc finger homeobox 4
TACC2	10579	NM_206862	chr10	+	123748689	124014057	5	23	10096	8.125	0.888889	0.134485	0.0134074	-0.721479	-3.13096	0.114153	0.00825171	0.192762	0	1	0	0	1	0	2	0	4	0	4	39	20	0	1	0	1	transforming, acidic coiled-coil containing protein 2
PWRN2	791115	NR_026647	chr15	-	24409926	24415053	1	1	5128	4.125	0.333333	0.134424	0.0098987	-1.69571	-3.49853	0.0884782	0.00446212	0.144951	1	0	0	0	1	1	0	0	0	0	3	20	6	0	0	1	3	Prader-Willi region non-protein coding RNA 2
ZNF536	9745	NM_014717	chr19	+	30863328	31048965	1	5	4935	3.875	0	0.131216	0	-1.93671	-7.04214	0.00758762	8.6206e-05	0.0174776	0	0	0	0	0	0	0	0	0	2	4	4	18	2	0	0	1	zinc finger protein 536
FMN2	56776	NM_020066	chr1	+	240255185	240638489	1	18	6429	4.875	0.555556	0.126716	0.0131593	-1.47817	-3.04827	0.120887	0.00639384	0.17104	0	1	0	0	3	0	0	0	1	1	3	15	18	0	0	0	2	formin 2
CDHR4	389118	NM_001007540	chr3	-	49828167	49837254	1	19	2474	1.875	0.111111	0.126649	0.0068392	-2.80247	-3.74268	0.0747036	0.00799802	0.190349	1	0	0	0	0	0	0	0	0	1	3	5	2	0	1	0	3	cadherin-related family member 4
EML1	2009	NM_001008707	chr14	+	100259745	100408395	2	23	4520	3.375	0.222222	0.124777	0.0074868	-2.09297	-3.73928	0.0748799	0.00236775	0.106463	1	0	0	0	1	0	0	0	0	0	4	6	15	0	0	0	2	echinoderm microtubule associated protein like 1
PTCHD2	57540	NM_020780	chr1	+	11539295	11597640	1	21	5214	3.875	0.333333	0.124194	0.00973543	-1.77997	-3.409	0.0941432	0.00503113	0.152138	0	0	0	0	1	0	2	0	0	0	3	11	12	1	4	0	0	patched domain containing 2
FOXD2	2306	NM_004474	chr1	+	47901689	47906363	1	1	4675	3.375	0.444444	0.12064	0.0144772	-1.91573	-2.82564	0.141058	0.00661238	0.174463	1	0	0	3	0	0	0	0	0	4	1	8	11	0	1	2	0	forkhead box D2
KCNB1	3745	NM_004975	chr20	-	47988505	48099181	1	2	3756	2.625	0.222222	0.11679	0.00900968	-2.41367	-3.38029	0.0960354	0.00791444	0.189361	2	0	0	0	0	0	0	0	0	2	4	4	11	0	0	0	0	potassium voltage-gated channel, Shab-related subfamily, member 1
FAM84A	151354	NM_145175	chr2	+	14772810	14780168	1	2	6353	4.375	0.555556	0.11508	0.0133167	-1.60381	-2.89315	0.13461	0.00509773	0.153061	1	0	0	2	1	0	0	1	0	1	4	12	16	1	0	0	1	family with sequence similarity 84, member A
PIRT	644139	NM_001101387	chr17	-	10725792	10741418	1	2	3466	2.375	0	0.114508	0	-2.61377	-6.34277	0.0123208	0.00295931	0.11868	0	0	0	0	0	0	0	0	0	0	0	11	5	0	0	0	3	phosphoinositide-interacting regulator of transient receptor potential channels
CBX2	84733	NM_005189	chr17	+	77751977	77761449	2	5	4996	3.375	0.444444	0.112889	0.013547	-1.80642	-2.82564	0.141058	0.00849101	0.19446	0	0	0	0	2	1	1	0	0	0	1	7	11	5	0	2	1	chromobox homolog 2
MUC16	94025	NM_024690	chr19	-	8959520	9092018	1	84	43816	29.125	3.11111	0.11108	0.0108126	1.04735	-3.19482	0.10921	1.00356e-05	0.00603894	5	2	0	11	2	2	4	1	1	0	29	93	96	3	3	3	6	mucin 16, cell surface associated
NRAP	4892	NM_198060	chr10	-	115348583	115423805	2	42	5508	3.625	0.111111	0.10998	0.00307193	-1.99202	-4.68289	0.0389322	0.00243247	0.108702	0	0	0	0	0	0	0	0	1	0	4	14	10	0	0	1	0	nebulin-related anchoring protein
SCN5A	6331	NM_198056	chr3	-	38589553	38691164	8	28	8597	5.5	0.666667	0.10691	0.0118089	-1.28331	-2.97034	0.127596	0.00460483	0.147819	2	2	0	0	1	0	1	0	0	3	1	17	20	0	0	0	3	sodium channel, voltage-gated, type V, alpha subunit
DNAH2	146754	NM_020877	chr17	+	7623039	7737058	1	85	13505	8.5	1.22222	0.105178	0.0137817	-0.594776	-2.74897	0.148757	0.00520924	0.154476	0	1	0	0	0	0	4	4	2	2	6	28	26	0	5	0	1	dynein, axonemal, heavy chain 2
XKR4	114786	NM_052898	chr8	+	56015017	56438710	1	3	3909	2.375	0.111111	0.101531	0.00432852	-2.43786	-4.07898	0.0591703	0.00708803	0.179583	0	0	0	0	0	0	1	0	0	0	0	7	7	4	1	0	0	XK, Kell blood group complex subunit-related family, member 4
FLJ32063	150538	NR_026830	chr2	+	200332821	200337481	1	2	3316	2	0	0.10079	0	-2.77245	-6.09817	0.0145972	0.00184536	0.0929215	0	0	0	0	0	0	0	0	0	0	1	6	4	0	0	3	2	uncharacterized LOC150538
C2orf71	388939	NM_001029883	chr2	-	29284558	29297127	1	2	7044	4.125	0.111111	0.09786	0.00240207	-1.83564	-4.86789	0.0342468	0.00144199	0.0839078	0	0	0	0	0	0	0	1	0	0	1	13	15	0	0	0	4	chromosome 2 open reading frame 71
FBN3	84467	NM_032447	chr19	-	8130287	8212385	1	63	8967	5.25	0.222222	0.0978392	0.00377388	-1.49208	-4.37222	0.0482872	0.00191585	0.0946499	0	0	0	1	0	0	0	0	1	0	1	16	22	0	0	0	3	fibrillin 3
RBFOX1	54715	NM_018723	chr16	+	6069132	7763340	8	16	5415	3.125	0.333333	0.0964389	0.00937406	-2.11243	-3.10128	0.116525	0.00794584	0.189874	1	1	0	1	0	0	0	0	0	0	5	9	10	0	1	0	0	RNA binding protein, fox-1 homolog (C. elegans) 1
PDZD2	23037	NM_178140	chr5	+	31799031	32111038	1	24	11642	6.375	1	0.0915068	0.0130804	-0.934148	-2.61765	0.162933	0.00333405	0.125176	0	0	0	3	1	0	1	1	3	0	6	19	17	1	2	4	2	PDZ domain containing 2
RYR3	6263	NM_001036	chr15	+	33603177	34158303	1	104	15559	8.375	2.33333	0.0899506	0.0228372	-0.333861	-1.81092	0.285009	0.00717754	0.181094	2	2	0	3	3	2	9	0	0	7	11	18	14	4	9	1	3	ryanodine receptor 3
SPDYE3	441272	NM_001004351	chr7	+	99905325	99919819	1	11	3185	1.625	0	0.0852599	0	-3.15518	-5.80346	0.0179054	0.00917145	0.200393	0	0	0	0	0	0	0	0	0	0	6	3	3	0	0	0	1	speedy homolog E3 (Xenopus laevis)
ENAM	10117	NM_031889	chr4	+	71494461	71512536	1	9	5674	2.875	0.111111	0.0846738	0.00298205	-2.28465	-4.35152	0.0489848	0.00300732	0.118937	1	0	0	0	0	0	0	0	0	5	1	5	11	1	0	0	0	enamelin
CACNA1C	775	NM_199460	chr12	+	2162416	2807115	31	50	14169	7.125	0.777778	0.0840323	0.00835918	-0.887603	-3.12832	0.114362	0.00183017	0.0926414	0	3	0	0	2	0	1	0	1	1	2	23	25	2	3	1	0	calcium channel, voltage-dependent, L type, alpha 1C subunit
PTPRT	11122	NM_133170	chr20	-	40701392	41818557	2	32	12694	6.375	0.777778	0.0839233	0.00933049	-1.09373	-2.96856	0.127754	0.00587452	0.164235	3	0	0	0	0	0	2	2	0	0	4	24	21	0	0	1	1	protein tyrosine phosphatase, receptor type, T
ALDH1A3	220	NM_000693	chr15	+	101420009	101456830	1	13	3495	1.75	0	0.0836742	0	-2.98916	-5.90853	0.0166478	0.00457875	0.147122	0	0	0	0	0	0	0	0	0	0	0	4	5	0	0	1	4	aldehyde dehydrogenase 1 family, member A3
PTPRG	5793	NM_002841	chr3	+	61547243	62280573	1	30	6648	3.125	0.222222	0.0785525	0.00509031	-2.10366	-3.62925	0.0808141	0.00576463	0.162205	0	0	0	0	0	0	1	0	1	1	10	6	6	0	2	0	0	protein tyrosine phosphatase, receptor type, G
KCNH1	3756	NM_172362	chr1	-	210851657	211307457	2	11	8106	3.75	0.333333	0.0773082	0.00626209	-1.84318	-3.36206	0.0972567	0.00824582	0.192741	0	1	0	2	0	0	0	0	0	0	1	10	15	0	1	3	0	potassium voltage-gated channel, subfamily H (eag-related), member 1
UNC5C	8633	NM_003728	chr4	-	96083656	96470361	1	16	9878	4	0.555556	0.0676693	0.00856458	-1.53132	-2.76477	0.147137	0.00951534	0.203182	1	1	0	0	0	1	0	0	2	0	4	16	3	1	1	5	2	unc-5 homolog C (C. elegans)
TACR1	6869	NM_001058	chr2	-	75273590	75426645	2	5	4993	2	0.111111	0.0669375	0.00338878	-2.74944	-3.83438	0.0701028	0.00942027	0.202273	1	0	0	0	0	0	0	0	0	0	3	8	3	0	1	1	0	tachykinin receptor 1
SCAND3	114821	NM_052923	chr6;chr6_cox_hap2	-	61611;28539407	77316;28555112	1	4	4877	1.75	0	0.0599634	0	-3.07043	-5.90853	0.0166478	0.00651188	0.172639	0	0	0	0	0	0	0	0	0	0	3	3	7	0	0	0	1	SCAN domain containing 3

## Sheet: DAVID, higher in SLE, all
Category	Term	Count	%	Fold Enrichment	PValue	FDR	Genes
GOTERM_BP_FAT	GO:0009611~response to wounding	36	11.5385	3.79704	1.73852e-11	2.97373e-08	CXCL1, NRP1, PDGFB, C3, TNC, CXCL3, CXCR1, CXCR2, TNFRSF4, CCL4, MMP25, CCL22, SLC1A2, HMCN1, SLC1A3, CCL20, SERPINE1, TFPI2, SPP1, FN1, IRAK2, IL18RAP, IL8, CYP1A1, CFB, IL1RN, MECOM, SOD2, NOTCH3, ORM1, TNFAIP6, NOTCH1, ADM, EREG, SERPINB2, PLAU
GOTERM_MF_FAT	GO:0005125~cytokine activity	19	6.08974	5.67269	6.26002e-09	9.04227e-06	CXCL1, CSF2, IL1F9, CMTM2, IL8, CXCL5, CSF1, CXCL3, IL1RN, TNFSF14, CCL4, OSM, INHBA, TSLP, CCL22, CCL20, VEGFA, IL1F5, SPP1
KEGG_PATHWAY	hsa04060:Cytokine-cytokine receptor interaction	24	7.69231	4.12214	6.81925e-09	7.74278e-06	CXCL1, CSF2, IL18R1, IL1R2, IL18RAP, CXCL5, PDGFB, IL8, CSF1, CXCL3, MET, CXCR1, TNFSF14, CXCR2, TNFRSF4, CCL4, OSM, INHBA, TSLP, CCL22, TNFRSF10C, CCL20, VEGFA, TNFRSF18
GOTERM_CC_FAT	GO:0044421~extracellular region part	43	13.7821	2.6024	1.29924e-08	1.67919e-05	CXCL1, CSF2, IL1F9, MSR1, CXCL5, C3, CSF1, TNC, CXCL3, CD109, TNFSF14, CCL4, MMP25, MMP1, ADA, CCL22, HMCN1, SLC1A3, ISG15, CCL20, TFPI2, SPP1, FN1, LPL, CMTM2, IL8, IL1RN, MMP19, FBN1, CHI3L1, MMP14, OSM, INHBA, TSLP, ORM1, EREG, ADM, VEGFA, SERPINB2, EMR3, DEFA1, ADAMTS2, IL1F5
SP_PIR_KEYWORDS	disulfide bond	86	27.5641	1.82495	1.60352e-08	2.20945e-05	NRP2, MSR1, NRP1, PTGS2, PDGFB, GPR109B, GPR109A, PGLYRP1, TNFSF14, CXCR1, CXCR2, SLC7A5, MMP25, MMP1, CCRL2, HMCN1, LTF, NT5E, TFPI2, CEACAM1, BTNL8, IL18RAP, MMP19, SLC3A2, SIGLEC12, MMP14, OSM, TNFAIP6, INHBA, TNFRSF10C, ADM, EREG, IGF2R, LRP12, TXN, MGAM, VEGFA, SERPINB2, ERN1, CA4, DEFA1, TXNRD1, TREM1, ADAMTS2, NETO2, CXCL1, CSF2, IL1R2, CXCL5, C3, CSF1, TNC, CXCL3, CD109, MME, TNFRSF4, CCL…
SP_PIR_KEYWORDS	polymorphism	232	74.359	1.24634	3.07413e-08	4.23575e-05	NAF1, PDLIM7, PTGS2, ANKLE2, KIFC3, TMEM140, HMCN1, ISG15, SERPINE1, CAMSAP1L1, CYP1A1, PIM2, GEM, MECOM, SPAG9, ATP2C2, BAZ1A, PTRF, MGAM, PDE4DIP, ADAMTS2, DBN1, IL1R2, CYP1B1, DNAH17, ACP6, ASAP1, ACAT2, ADA, ALCAM, ARG1, DAGLA, SPP1, CFB, IL1RN, CHI3L1, SLAMF7, C10ORF78, NOTCH3, CDC42BPG, NOTCH1, CBLB, PLAU, NRP2, KCNJ15, NRP1, MSR1, DFNB31, USP18, ATG2A, FBXL13, CEACAM3, FAM129A, JAKMIP2, NT…
GOTERM_CC_FAT	GO:0005615~extracellular space	34	10.8974	2.8838	6.45939e-08	8.34841e-05	CXCL1, CSF2, IL1F9, MSR1, CXCL5, C3, CXCL3, CSF1, CD109, TNFSF14, CCL4, ADA, CCL22, ISG15, CCL20, FN1, SPP1, LPL, CMTM2, IL8, IL1RN, FBN1, CHI3L1, OSM, INHBA, TSLP, ORM1, EREG, ADM, VEGFA, SERPINB2, DEFA1, EMR3, IL1F5
GOTERM_BP_FAT	GO:0006955~immune response	35	11.2179	2.83555	6.54624e-08	0.000111973	CXCL1, CSF2, IL1F9, IL1R2, IFIH1, NBN, CXCL5, C3, CXCL3, PGLYRP1, TNFSF14, RSAD2, TNFRSF4, CCL4, ADA, CCL22, CCL20, SQSTM1, LTF, IL18R1, IL18RAP, IL8, CFB, IL1RN, CD276, SLAMF7, GEM, OSM, DDX58, CBLB, NOTCH1, VEGFA, DEFA1, TREM1, IL1F5
UP_SEQ_FEATURE	sequence variant	238	76.2821	1.22364	8.73715e-08	0.000140955	NAF1, PDLIM7, PTGS2, ANKLE2, KIFC3, TMEM140, HMCN1, ISG15, SERPINE1, CAMSAP1L1, CYP1A1, GEM, PIM2, MECOM, SPAG9, ATP2C2, BAZ1A, PTRF, MGAM, PDE4DIP, DBN1, ADAMTS2, IL1R2, CYP1B1, DNAH17, ACP6, ASAP1, ACAT2, PDSS1, ADA, ALCAM, ARG1, DAGLA, SPP1, CFB, IL1RN, CHI3L1, SLAMF7, C10ORF78, NOTCH3, CDC42BPG, NOTCH1, CBLB, PLAU, NRP2, KCNJ15, NRP1, MSR1, MITF, DFNB31, USP18, ATG2A, FBXL13, CEACAM3, FAM129A…
UP_SEQ_FEATURE	disulfide bond	81	25.9615	1.77157	1.85898e-07	0.000299906	NRP2, NRP1, MSR1, PTGS2, PDGFB, GPR109B, GPR109A, PGLYRP1, TNFSF14, CXCR1, CXCR2, MMP25, MMP1, CCRL2, HMCN1, LTF, TFPI2, CEACAM1, BTNL8, IL18RAP, MMP19, SLC3A2, SIGLEC12, MMP14, OSM, TNFAIP6, INHBA, TNFRSF10C, ADM, EREG, IGF2R, LRP12, TXN, MGAM, VEGFA, SERPINB2, CA4, DEFA1, TXNRD1, TREM1, ADAMTS2, NETO2, CXCL1, CSF2, IL1R2, CXCL5, C3, CSF1, TNC, CXCL3, MME, TNFRSF4, CCL4, ALCAM, CCL22, ECE1, CCL2…
SP_PIR_KEYWORDS	cytokine	16	5.12821	5.48494	2.45538e-07	0.00033832	CXCL1, CSF2, IL1F9, CMTM2, IL8, CXCL5, CSF1, CXCL3, TNFSF14, CCL4, OSM, TSLP, CCL22, CCL20, IL1F5, SPP1
GOTERM_BP_FAT	GO:0007610~behavior	27	8.65385	3.21817	2.88015e-07	0.000492647	CXCL1, NRP2, PDGFB, PTGS2, CXCL5, CXCL3, PGLYRP1, CXCR1, CXCR2, CCL4, ADA, CCRL2, CCL22, SLC1A2, SLC1A3, CCL20, MAFG, S100P, CMTM2, IL8, MET, AFF2, ANKH, SOD2, OSM, DEFA1, PLAU
SP_PIR_KEYWORDS	signal	87	27.8846	1.66099	8.83386e-07	0.00121719	NRP2, NRP1, PTGS2, PDGFB, LGMN, PGLYRP1, SDC4, MMP25, MMP1, HMCN1, SERPINE1, LTF, CEACAM3, NT5E, TFPI2, CEACAM1, GPR97, BTNL8, IL18RAP, MMP19, SIGLEC12, MMP14, OSM, TNFAIP6, INHBA, TNFRSF10C, KIAA1199, ADM, EREG, IGF2R, LRP12, GPR56, VEGFA, SERPINB2, ERN1, CA4, DEFA1, TREM1, ADAMTS2, NETO2, ALPL, CXCL1, CSF2, IL1R2, CXCL5, C3, CSF1, TNC, ACP6, CXCL3, CD109, TNFRSF4, CCL4, CDH6, ALCAM, CCL22, CCL2…
GOTERM_BP_FAT	GO:0006935~chemotaxis	15	4.80769	5.2407	1.01978e-06	0.00174431	CXCL1, NRP2, CMTM2, PDGFB, IL8, CXCL5, CXCL3, CXCR1, CXCR2, CCL4, CCRL2, CCL22, CCL20, DEFA1, PLAU
GOTERM_BP_FAT	GO:0042330~taxis	15	4.80769	5.2407	1.01978e-06	0.00174431	CXCL1, NRP2, CMTM2, PDGFB, IL8, CXCL5, CXCL3, CXCR1, CXCR2, CCL4, CCRL2, CCL22, CCL20, DEFA1, PLAU
UP_SEQ_FEATURE	signal peptide	87	27.8846	1.65045	1.15644e-06	0.00186566	NRP2, NRP1, PTGS2, PDGFB, LGMN, PGLYRP1, SDC4, MMP25, MMP1, HMCN1, SERPINE1, LTF, CEACAM3, NT5E, TFPI2, CEACAM1, GPR97, BTNL8, IL18RAP, MMP19, SIGLEC12, MMP14, OSM, TNFAIP6, INHBA, TNFRSF10C, KIAA1199, ADM, EREG, IGF2R, LRP12, GPR56, VEGFA, SERPINB2, ERN1, CA4, DEFA1, TREM1, ADAMTS2, NETO2, ALPL, CXCL1, CSF2, IL1R2, CXCL5, C3, CSF1, TNC, ACP6, CXCL3, CD109, TNFRSF4, CCL4, CDH6, ALCAM, CCL22, CCL2…
GOTERM_BP_FAT	GO:0042127~regulation of cell proliferation	35	11.2179	2.48606	1.39882e-06	0.00239264	CXCL1, CSF2, NBN, NRP1, CXCL5, PTGS2, IFITM1, PDGFB, E2F7, CSF1, MITF, CXCR2, TNFRSF4, ADA, CDKN2B, SERPINE1, BAI1, GPNMB, MATK, MAFG, IRS2, IL8, SPHK1, CD276, GJB6, MECOM, SOD2, OSM, CBLB, NOTCH1, EREG, ADM, VEGFA, BTG3, PLAU
INTERPRO	IPR002473:Small chemokine, C-X-C/Interleukin 8	6	1.92308	24.5346	2.71867e-06	0.00401976	CXCL1, CCL22, IL8, CXCL5, CCL20, CXCL3
GOTERM_BP_FAT	GO:0006952~defense response	29	9.29487	2.63597	4.86806e-06	0.00832647	CXCL1, IFIH1, C3, CXCL3, PGLYRP1, RSAD2, CXCR1, CXCR2, TNFRSF4, CCL4, MMP25, CCL22, CCL20, LTF, FN1, SPP1, IRAK2, IL18R1, IL18RAP, IL8, CFB, IL1RN, SLAMF7, MECOM, DDX58, INHBA, TNFAIP6, ORM1, DEFA1
GOTERM_BP_FAT	GO:0006954~inflammatory response	20	6.41026	3.44005	5.7695e-06	0.00986825	IRAK2, CXCL1, IL18RAP, IL8, CFB, C3, CXCL3, IL1RN, CXCR1, CXCR2, MECOM, TNFRSF4, CCL4, MMP25, ORM1, TNFAIP6, CCL22, CCL20, FN1, SPP1
GOTERM_CC_FAT	GO:0005886~plasma membrane	94	30.1282	1.44596	2.83103e-05	0.0365834	NRP2, KCNJ15, MSR1, NRP1, SLC22A13, PTGS2, GPR109B, GPR109A, FERMT2, TNFSF14, CXCR1, RRAD, CXCR2, SDC4, SLC7A5, MMP25, CCRL2, SLC1A2, SLC1A3, SERPINE1, RAPGEF2, NT5E, CEACAM1, SLC22A1, GPR97, ARC, IRS2, STX3, SLC3A2, PSD3, GEM, MMP14, OSM, TNFRSF10C, TNS1, PTRF, EREG, IGF2R, CD82, LRP12, MGAM, GPR56, CA4, TREM1, AKAP2, ALPL, ARFGAP3, IFITM1, LITAF, CSF1, CD109, RSAD2, MME, SLC19A2, TNFRSF4, ADA, …
GOTERM_BP_FAT	GO:0007626~locomotory behavior	17	5.44872	3.4683	3.27495e-05	0.0560031	CXCL1, NRP2, CMTM2, PDGFB, IL8, CXCL5, CXCL3, CXCR1, CXCR2, ANKH, CCL4, SOD2, CCRL2, CCL22, CCL20, DEFA1, PLAU
GOTERM_BP_FAT	GO:0008283~cell proliferation	22	7.05128	2.82068	3.55316e-05	0.0607593	BCAT1, CXCL1, NBN, IRS2, ZAK, CYP1A1, PDGFB, CSF1, MET, CD276, TNFSF14, PIM2, MMP14, TNFRSF4, ISG20, OSM, STAT4, EREG, VEGFA, TXN, TXNRD1, MATK
SP_PIR_KEYWORDS	Secreted	50	16.0256	1.83684	3.59446e-05	0.0495158	NRP1, PDGFB, PGLYRP1, TNFSF14, MMP1, MMP25, HMCN1, ISG15, SERPINE1, LTF, TFPI2, CEACAM1, MMP19, OSM, INHBA, ADM, EREG, VEGFA, SERPINB2, DEFA1, TREM1, ADAMTS2, CXCL1, CSF2, IL1F9, CXCL5, C3, TNC, CXCL3, ACP6, CSF1, CCL4, CCL22, CCL20, LRG1, TNFRSF18, FN1, SPP1, LPL, IL8, CFB, FBN1, IL1RN, CHI3L1, ORM1, TSLP, EMR3, IL1F5, ADAMDEC1, PLAU
INTERPRO	IPR001811:Small chemokine, interleukin-8-like	7	2.24359	9.77395	7.11759e-05	0.105189	CXCL1, CCL22, IL8, CXCL5, CCL20, CXCL3, CCL4
GOTERM_CC_FAT	GO:0005576~extracellular region	57	18.2692	1.64761	0.000104485	0.134957	NRP1, MSR1, PDGFB, PGLYRP1, TNFSF14, MMP1, MMP25, HMCN1, SLC1A3, ISG15, SERPINE1, LTF, TFPI2, CEACAM1, MMP19, MMP14, OSM, INHBA, ADM, EREG, VEGFA, SERPINB2, DEFA1, TREM1, ADAMTS2, CXCL1, CSF2, IL1F9, CXCL5, C3, CXCL3, ACP6, TNC, CSF1, CD109, CCL4, ADA, CCL22, CCL20, LRG1, TNFRSF18, FN1, SPP1, LPL, CMTM2, IL8, CFB, IL1RN, FBN1, CHI3L1, TSLP, ORM1, GLA, EMR3, PLAU, IL1F5, ADAMDEC1
GOTERM_MF_FAT	GO:0008009~chemokine activity	7	2.24359	8.85952	0.000123581	0.178357	CXCL1, CCL22, IL8, CXCL5, CCL20, CXCL3, CCL4
GOTERM_BP_FAT	GO:0032101~regulation of response to external stimulus	12	3.84615	4.21893	0.000130066	0.222244	OSM, PTGS2, IL8, PDGFB, C3, VEGFA, SERPINE1, CD276, NT5E, ADA, PLAU, SPP1
SP_PIR_KEYWORDS	chemotaxis	8	2.5641	6.89427	0.000155514	0.214065	CCL22, CMTM2, IL8, CCL20, CXCL3, CXCR1, CXCR2, CCL4
GOTERM_MF_FAT	GO:0042379~chemokine receptor binding	7	2.24359	8.3171	0.00017679	0.25506	CXCL1, CCL22, IL8, CXCL5, CCL20, CXCL3, CCL4
SMART	SM00199:SCY	7	2.24359	8.0733	0.000195182	0.236171	CXCL1, CCL22, IL8, CXCL5, CCL20, CXCL3, CCL4
GENETIC_ASSOCIATION_DB_DISEASE	systemic lupus erythematosus	12	3.84615	3.7933	0.000221899	0.33611	CYP1B1, HSPA2, CYP1A1, IL8, C3, CFB, SERPINE1, IL1RN, CXCR1, CXCR2, SOD2, SPP1
GOTERM_BP_FAT	GO:0051674~localization of cell	16	5.12821	2.9134	0.000404063	0.688903	NRP2, NRP1, VAV3, S100P, PDGFB, IL8, DNAH17, CXCL3, MET, CXCR2, MMP14, CCL22, TNS1, CEACAM1, PLAU, FN1
GOTERM_BP_FAT	GO:0048870~cell motility	16	5.12821	2.9134	0.000404063	0.688903	NRP2, NRP1, VAV3, S100P, PDGFB, IL8, DNAH17, CXCL3, MET, CXCR2, MMP14, CCL22, TNS1, CEACAM1, PLAU, FN1
SP_PIR_KEYWORDS	glycoprotein	96	30.7692	1.37949	0.000415754	0.571337	NRP2, MSR1, NRP1, SLC22A13, PTGS2, LGMN, PGLYRP1, TNFSF14, CXCR1, CXCR2, SDC4, SLC7A5, MMP25, MMP1, TMEM140, CCRL2, SLC1A2, SLC1A3, HMCN1, SERPINE1, LTF, CEACAM3, NT5E, TFPI2, CEACAM1, SLC22A1, GPR97, BTNL8, IL18RAP, SLCO4A1, MMP19, SLC3A2, SIGLEC12, MMP14, OSM, TNFAIP6, INHBA, TNFRSF10C, KIAA1199, EREG, IGF2R, CD82, LRP12, MGAM, GPR56, VEGFA, SERPINB2, ERN1, CA4, TREM1, ADAMTS2, GAL3ST2, NETO2, …
GOTERM_BP_FAT	GO:0016477~cell migration	15	4.80769	3.03809	0.000435755	0.742748	NRP2, NRP1, VAV3, S100P, PDGFB, IL8, CXCL3, MET, CXCR2, MMP14, CCL22, TNS1, CEACAM1, PLAU, FN1
GOTERM_BP_FAT	GO:0008284~positive regulation of cell proliferation	19	6.08974	2.5655	0.000449205	0.76559	CSF2, NBN, IRS2, NRP1, PDGFB, PTGS2, CXCL5, CSF1, SPHK1, CD276, CXCR2, TNFRSF4, ADA, OSM, NOTCH1, ADM, EREG, VEGFA, MATK
GOTERM_MF_FAT	GO:0004713~protein tyrosine kinase activity	11	3.52564	3.85793	0.000568279	0.817721	NRP2, TEX14, NRP1, ZAK, IGF2R, MET, DYRK3, ABL2, CCL4, MATK, AATK
GOTERM_CC_FAT	GO:0044459~plasma membrane part	58	18.5897	1.52964	0.000633661	0.815887	KCNJ15, MSR1, SLC22A13, PTGS2, GPR109B, GPR109A, FERMT2, CXCR2, SDC4, MMP25, CCRL2, SLC1A2, SLC1A3, RAPGEF2, CEACAM1, SLC22A1, ARC, STX3, PSD3, GEM, MMP14, OSM, TNFRSF10C, TNS1, PTRF, EREG, IGF2R, LRP12, CD82, GPR56, CA4, AKAP2, ARFGAP3, LITAF, MME, RSAD2, TNFRSF4, ADA, ALCAM, ECE1, ITGB8, BAI1, TGM3, GPNMB, FN1, MICALL2, DIXDC1, PHACTR1, GABRA2, MET, CD276, GJB6, ANKH, GJB2, NOTCH3, SLC25A13, SL…
GOTERM_BP_FAT	GO:0042325~regulation of phosphorylation	20	6.41026	2.39918	0.000690153	1.17397	CSF2, VAV3, ZAK, PDGFB, LIMK2, CSF1, SPHK1, MET, TRIB3, DGKH, SDC4, TNFRSF4, GTF2H1, OSM, INHBA, SPAG9, CDKN2B, EREG, ERN1, FAM129A
GOTERM_MF_FAT	GO:0004672~protein kinase activity	23	7.37179	2.20966	0.000709291	1.01966	IRAK2, NRP2, NRP1, ZAK, LIMK2, LGMN, MET, TRIB3, PIM2, CCL4, GTF2H1, MAP4K4, TEX14, CDC42BPG, PLK3, SBK1, MAPK13, IGF2R, ERN1, DYRK3, ABL2, AATK, MATK
GOTERM_BP_FAT	GO:0009615~response to virus	9	2.88462	4.61566	0.000730703	1.24254	DDX58, IFIH1, CCL22, CYP1A1, ISG15, RSAD2, DEFA1, CCL4, ISG20
GOTERM_MF_FAT	GO:0060589~nucleoside-triphosphatase regulator activity	18	5.76923	2.53742	0.000747098	1.07374	DENND5A, ARFGAP3, VAV3, PSD3, ASAP1, RGL4, DOCK5, RALGDS, DOCK4, RASAL2, RASAL1, MAP4K4, TAGAP, CDC42BPG, RAPGEF2, DNAJB6, ARHGAP10, RHOBTB3
SP_PIR_KEYWORDS	phosphoprotein	145	46.4744	1.23875	0.000846348	1.15987	NAF1, ZAK, PDLIM7, PTGS2, ANKLE2, SLC7A5, KANK1, KIFC3, MFHAS1, CAMSAP1L1, RAPGEF2, IFRD1, FNDC3B, C17ORF96, MATK, IRS2, CYP1A1, SLCO4A1, PSD3, RAI14, PIM2, GEM, MECOM, SPAG9, MAP4K4, TNFAIP6, ATP2C2, TNS1, BAZ1A, PTRF, TANC2, GTF2IRD1, ATP9A, SLC25A37, DEFA1, AKAP2, DBN1, IL1R2, ARFGAP3, IFIH1, ASAP1, PDSS1, RASAL2, ARG1, DAGLA, ECE1, SBK1, ZNF429, METTL1, BAI1, DYRK3, DDX43, FN1, SPP1, TMEM195,…
GOTERM_BP_FAT	GO:0006928~cell motion	20	6.41026	2.35372	0.00086308	1.46608	NRP2, NRP1, S100P, VAV3, PTGS2, PDGFB, IL8, DNAH17, CXCL3, MET, CXCR2, MMP14, CCL4, ALCAM, CCL22, TNS1, TXN, PLAU, CEACAM1, FN1
GENETIC_ASSOCIATION_DB_DISEASE	esophageal cancer; stomach cancer	4	1.28205	18.6052	0.000869789	1.31144	IL8, CXCR1, CXCR2, MMP1
GOTERM_MF_FAT	GO:0005083~small GTPase regulator activity	14	4.48718	2.97473	0.000875629	1.25738	ARFGAP3, DENND5A, VAV3, PSD3, ASAP1, RALGDS, DOCK4, RASAL2, MAP4K4, RASAL1, CDC42BPG, RAPGEF2, ARHGAP10, RHOBTB3
SP_PIR_KEYWORDS	metalloprotein	9	2.88462	4.50351	0.000890636	1.22022	ALPL, CYP1B1, PTGS2, CYP1A1, CA4, CYP4F3, NT5E, ADA, SOD2
GENETIC_ASSOCIATION_DB_DISEASE	oral cancer	7	2.24359	5.84395	0.00097017	1.46176	CYP1A1, IL8, IGF2R, VEGFA, SERPINE1, MMP1, PLAU
GOTERM_BP_FAT	GO:0019220~regulation of phosphate metabolic process	20	6.41026	2.30519	0.00110978	1.8814	CSF2, VAV3, ZAK, PDGFB, LIMK2, CSF1, SPHK1, MET, TRIB3, DGKH, SDC4, TNFRSF4, GTF2H1, OSM, INHBA, SPAG9, CDKN2B, EREG, ERN1, FAM129A
GOTERM_BP_FAT	GO:0051174~regulation of phosphorus metabolic process	20	6.41026	2.30519	0.00110978	1.8814	CSF2, VAV3, ZAK, PDGFB, LIMK2, CSF1, SPHK1, MET, TRIB3, DGKH, SDC4, TNFRSF4, GTF2H1, OSM, INHBA, SPAG9, CDKN2B, EREG, ERN1, FAM129A
SP_PIR_KEYWORDS	deafness	8	2.5641	4.96387	0.00115407	1.57849	DFNB31, DFNA5, KIAA1199, MITF, GJB6, SLC19A2, ANKH, GJB2
GENETIC_ASSOCIATION_DB_DISEASE	longevity	9	2.88462	4.12721	0.00118112	1.77694	LPL, CYP1B1, CYP1A1, IL8, C3, VEGFA, SERPINE1, IL1RN, SOD2
UP_SEQ_FEATURE	propeptide:Removed in mature form	12	3.84615	3.23082	0.00130593	2.08615	ALPL, RND3, TNFRSF10C, ISG15, MAP1LC3A, PDGFB, EREG, CD177, CD109, CA4, NT5E, MMP25
INTERPRO	IPR001089:Small chemokine, C-X-C	4	1.28205	17.6146	0.00131192	1.92237	CXCL1, IL8, CXCL5, CXCL3
GOTERM_BP_FAT	GO:0001525~angiogenesis	10	3.20513	3.77708	0.00133395	2.25738	NRP2, NOTCH1, NRP1, IL8, EREG, VEGFA, MMP19, MMP14, CEACAM1, PLAU
GOTERM_BP_FAT	GO:0010744~positive regulation of foam cell differentiation	4	1.28205	17.2003	0.00139929	2.36671	LPL, CSF2, MSR1, CSF1
GOTERM_BP_FAT	GO:0048514~blood vessel morphogenesis	12	3.84615	3.17919	0.0014314	2.42038	NRP2, NOTCH1, NRP1, IL8, EREG, HEY1, VEGFA, TIPARP, MMP19, MMP14, CEACAM1, PLAU
INTERPRO	IPR006025:Peptidase M, neutral zinc metallopeptidases, zinc-binding site	8	2.5641	4.77062	0.0014341	2.09962	ECE1, MMP19, MME, MMP14, ADAMTS2, MMP25, ADAMDEC1, MMP1
GOTERM_BP_FAT	GO:0001568~blood vessel development	13	4.16667	2.96617	0.00149274	2.52287	NRP2, NRP1, IL8, TIPARP, MMP19, MMP14, NOTCH1, EREG, HEY1, JMJD6, VEGFA, CEACAM1, PLAU
GENETIC_ASSOCIATION_DB_DISEASE_CLASS	NORMALVARIATION	20	6.41026	2.13875	0.00156896	1.15075	LPL, CYP1B1, CYP1A1, IL8, PTGS2, IL1RN, TNFSF14, CXCR2, TNFRSF4, MMP1, SOD2, GJB2, APOBEC3B, TNFRSF10C, IGF2R, VEGFA, SERPINE1, TNFRSF18, SLC22A1, SPP1
GENETIC_ASSOCIATION_DB_DISEASE	prostate cancer	14	4.48718	2.68134	0.00157267	2.35947	NBN, IRS2, CYP1B1, MSR1, IL8, PTGS2, CYP1A1, IL1RN, CXCR1, CXCR2, SOD2, SERPINE1, VEGFA, PLAU
GOTERM_MF_FAT	GO:0030695~GTPase regulator activity	17	5.44872	2.44984	0.00158387	2.26362	ARFGAP3, DENND5A, VAV3, PSD3, ASAP1, RGL4, DOCK5, RALGDS, DOCK4, RASAL2, RASAL1, MAP4K4, TAGAP, CDC42BPG, RAPGEF2, ARHGAP10, RHOBTB3
UP_SEQ_FEATURE	glycosylation site:N-linked (GlcNAc...)	90	28.8462	1.34389	0.00163497	2.60529	NRP2, MSR1, NRP1, SLC22A13, PTGS2, LGMN, PGLYRP1, TNFSF14, CXCR1, CXCR2, SLC7A5, MMP1, TMEM140, CCRL2, SLC1A2, HMCN1, SERPINE1, LTF, CEACAM3, NT5E, TFPI2, CEACAM1, SLC22A1, GPR97, BTNL8, IL18RAP, SLCO4A1, MMP19, SLC3A2, SIGLEC12, OSM, TNFAIP6, INHBA, KIAA1199, EREG, IGF2R, CD82, LRP12, MGAM, GPR56, VEGFA, SERPINB2, ERN1, TREM1, ADAMTS2, NETO2, ALPL, GAL3ST2, CSF2, IL1R2, C3, CSF1, TNC, CD109, MME…
GOTERM_BP_FAT	GO:0040007~growth	11	3.52564	3.36016	0.00164378	2.77477	NOTCH3, INHBA, SLC1A2, NBN, NOTCH1, PTGS2, PDGFB, EREG, SERPINE1, SLC3A2, PLAU
UP_SEQ_FEATURE	domain:PH	12	3.84615	3.12176	0.00171588	2.73255	RASAL2, RASAL1, PHLDB1, IRS2, CDC42BPG, VAV3, FERMT2, PSD3, ASAP1, DGKH, PHLDA2, ARHGAP10
GENETIC_ASSOCIATION_DB_DISEASE_CLASS	AGING	11	3.52564	3.20518	0.001774	1.30029	LPL, CYP1B1, CYP1A1, CDKN2B, IL8, C3, VEGFA, SERPINE1, IL1RN, MMP1, SOD2
GENETIC_ASSOCIATION_DB_DISEASE	ankylosing spondylitis	6	1.92308	6.51183	0.00181269	2.71496	ALPL, CYP1A1, VEGFA, IL1RN, ANKH, SOD2
GOTERM_BP_FAT	GO:0001944~vasculature development	13	4.16667	2.89526	0.0018328	3.08915	NRP2, NRP1, IL8, TIPARP, MMP19, MMP14, NOTCH1, EREG, HEY1, JMJD6, VEGFA, CEACAM1, PLAU
GOTERM_MF_FAT	GO:0004222~metalloendopeptidase activity	8	2.5641	4.47844	0.00203071	2.89355	ECE1, MMP19, MME, MMP14, ADAMTS2, MMP25, ADAMDEC1, MMP1
GOTERM_BP_FAT	GO:0048872~homeostasis of number of cells	8	2.5641	4.47207	0.00205004	3.4493	INHBA, JMJD6, GPR109B, CSF1, VEGFA, GPR109A, TNFSF14, DYRK3, MECOM
GOTERM_BP_FAT	GO:0008285~negative regulation of cell proliferation	16	5.12821	2.4776	0.00207517	3.49087	CXCL1, IL8, PTGS2, IFITM1, E2F7, CD276, GJB6, SOD2, OSM, CBLB, ADM, EREG, CDKN2B, BTG3, BAI1, GPNMB
GENETIC_ASSOCIATION_DB_DISEASE	stomach cancer	10	3.20513	3.39158	0.00218456	3.26335	NBN, PTGS2, CYP1A1, IL8, VEGFA, IL1RN, CXCR1, CXCR2, MMP1, SOD2
SP_PIR_KEYWORDS	alternative splicing	146	46.7949	1.20981	0.00237491	3.22313	SLC22A13, ZAK, PDLIM7, TNFSF14, RGL4, ANKLE2, KIFC3, ISG20, APOBEC3B, HMCN1, C14ORF182, CAMSAP1L1, CYHR1, LRRC50, FNDC3B, MATK, SLCO4A1, PSD3, RAI14, MECOM, SPAG9, MAP4K4, ATP2C2, BAZ1A, PTRF, ATP9A, GTF2IRD1, TANC2, VEGFA, GPR56, TNFAIP8, SLC25A37, PDE4DIP, ZNF438, ADAMTS2, AKAP2, DBN1, NEU4, NETO2, IFIH1, LITAF, DNAH17, ACP6, ASAP1, CCL4, PDSS1, ALCAM, ARG1, RASAL1, TAGAP, ECE1, DYRK3, FN1, SPP…
SP_PIR_KEYWORDS	Plasminogen activation	3	0.961538	37.229	0.0024913	3.37859	SERPINE1, SERPINB2, PLAU
GOTERM_BP_FAT	GO:0051241~negative regulation of multicellular organismal process	10	3.20513	3.40859	0.00269739	4.51501	INHBA, NOTCH1, PTGS2, PDGFB, ADM, LGMN, VEGFA, SERPINE1, ADA, PLAU
GOTERM_BP_FAT	GO:0001666~response to hypoxia	9	2.88462	3.75453	0.00274395	4.59124	ECE1, CYP1A1, PDGFB, ADM, VEGFA, MMP14, ADA, PLAU, SOD2
INTERPRO	IPR003297:Interleukin-1 receptor antagonist IL1RA	3	0.961538	34.3485	0.00291703	4.22747	IL1F9, IL1RN, IL1F5
INTERPRO	IPR018048:Small chemokine, C-X-C, conserved site	4	1.28205	13.47	0.00296261	4.29218	CXCL1, IL8, CXCL5, CXCL3
GOTERM_MF_FAT	GO:0015171~amino acid transmembrane transporter activity	6	1.92308	5.92065	0.0033048	4.66901	SLC1A2, SLC1A3, SLC25A13, SLC6A6, SLC3A2, SLC7A5
GOTERM_BP_FAT	GO:0048145~regulation of fibroblast proliferation	5	1.60256	7.98583	0.00333395	5.55215	NBN, PDGFB, EREG, SPHK1, SOD2
SP_PIR_KEYWORDS	guanine-nucleotide releasing factor	8	2.5641	4.10237	0.00342549	4.61797	TAGAP, VAV3, PSD3, RGL4, RAPGEF2, DOCK5, RALGDS, DOCK4
PIR_SUPERFAMILY	PIRSF005680:interferon-induced 56K protein	3	0.961538	31.2507	0.0034754	4.12523	IFIT3, IFIT2, IFIT1
INTERPRO	IPR016293:Peptidase M10A, matrix metallopeotidase	4	1.28205	12.7216	0.00350973	5.0658	MMP19, MMP14, MMP25, MMP1
SP_PIR_KEYWORDS	hydrolase	40	12.8205	1.5961	0.00366503	4.93338	ALPL, IFIH1, GNPDA1, C3, SGPP2, LGMN, ACP6, MME, MMP25, MMP1, ADA, ISG20, APOBEC3B, ARG1, USP18, DAGLA, ECE1, PHOSPHO1, LTF, NT5E, DDX43, RHOBTB3, LPL, CFB, EXOSC4, MMP19, MMP14, AMPD3, DDX58, ATP2C2, AMDHD2, GLA, PDE2A, ATP9A, MGAM, ERN1, ADAMTS2, PLAU, ADAMDEC1, NEU4
UP_SEQ_FEATURE	domain:EGF-like 23; calcium-binding	3	0.961538	30.8274	0.00374368	5.87152	NOTCH3, NOTCH1, FBN1
UP_SEQ_FEATURE	domain:EGF-like 17; calcium-binding	3	0.961538	30.8274	0.00374368	5.87152	NOTCH3, NOTCH1, FBN1
UP_SEQ_FEATURE	domain:EGF-like 21; calcium-binding	3	0.961538	30.8274	0.00374368	5.87152	NOTCH3, NOTCH1, FBN1
GOTERM_BP_FAT	GO:0070482~response to oxygen levels	9	2.88462	3.56814	0.00375024	6.22467	ECE1, CYP1A1, PDGFB, ADM, VEGFA, MMP14, ADA, PLAU, SOD2
UP_SEQ_FEATURE	metal ion-binding site:Zinc; catalytic	8	2.5641	4.01007	0.00388222	6.08248	ECE1, MMP19, CA4, MME, MMP14, ADAMTS2, MMP25, ADAMDEC1
GENETIC_ASSOCIATION_DB_DISEASE_CLASS	IMMUNE	38	12.1795	1.51051	0.0039079	2.84499	ALPL, CSF2, IL1R2, IFIH1, CYP1B1, CXCL5, PTGS2, C3, TNC, CSF1, TIPARP, CXCR1, CXCR2, MMP1, ADA, ARG1, STAT4, HSPA2, ALOX5AP, SERPINE1, SPP1, LPL, HAVCR1, IL8, CYP1A1, CFB, IL1RN, BCL2A1, CHI3L1, MMP14, ANKH, SOD2, NOTCH3, CBLB, VEGFA, CYP4F3, PLAU, IL1F5
GENETIC_ASSOCIATION_DB_DISEASE	lung cancer	13	4.16667	2.53454	0.00405037	5.97151	NBN, CYP1B1, IL8, PTGS2, CYP1A1, IL1RN, CXCR1, MFSD2A, MMP1, SOD2, VEGFA, TFPI2, FN1
GOTERM_BP_FAT	GO:0045321~leukocyte activation	12	3.84615	2.77194	0.00412232	6.82193	CSF2, NBN, CBLB, IL8, JMJD6, CSF1, CD276, TNFSF14, CXCR2, SLAMF7, TNFRSF4, ADA
SP_PIR_KEYWORDS	angiogenesis	6	1.92308	5.64076	0.0041602	5.58231	NRP1, VAV3, EREG, VEGFA, MMP19, FN1
GOTERM_MF_FAT	GO:0005152~interleukin-1 receptor antagonist activity	3	0.961538	29.1099	0.00417274	5.86113	IL1F9, IL1RN, IL1F5
GOTERM_MF_FAT	GO:0030353~fibroblast growth factor receptor antagonist activity	3	0.961538	29.1099	0.00417274	5.86113	IL1F9, IL1RN, IL1F5
UP_SEQ_FEATURE	domain:Protein kinase	17	5.44872	2.23482	0.00421123	6.58168	IRAK2, ZAK, LIMK2, MET, TRIB3, PIM2, MAP4K4, TEX14, CDC42BPG, PLK3, SBK1, MAPK13, ERN1, DYRK3, ABL2, AATK, MATK
INTERPRO	IPR001452:Src homology-3 domain	11	3.52564	2.95644	0.00425793	6.11432	VAV3, SH3RF3, ASAP1, C1ORF113, TRIP10, DOCK5, TJP2, ABL2, ARHGAP10, DOCK4, MATK
SP_PIR_KEYWORDS	gpi-anchor	8	2.5641	3.93958	0.00428168	5.74089	ALPL, LPL, TNFRSF10C, CD177, CD109, CA4, NT5E, MMP25
GENETIC_ASSOCIATION_DB_DISEASE_CLASS	INFECTION	19	6.08974	2.00481	0.00447095	3.24908	IL18R1, IL1R2, CYP1A1, IL8, PTGS2, C3, IL1RN, CXCR1, CXCR2, GJB6, CCL4, MMP1, ADA, SOD2, GJB2, HSPA2, VEGFA, SERPINE1, SPP1
PIR_SUPERFAMILY	PIRSF001191:Peptidase_M10A_matrix	4	1.28205	11.5743	0.00448689	5.29618	MMP19, MMP14, MMP25, MMP1
SP_PIR_KEYWORDS	non-syndromic deafness	5	1.60256	7.38671	0.0045223	6.05427	DFNB31, DFNA5, KIAA1199, GJB6, GJB2
GOTERM_BP_FAT	GO:0048589~developmental growth	7	2.24359	4.49777	0.00456211	7.52329	NOTCH3, NBN, NOTCH1, PTGS2, EREG, SERPINE1, PLAU
GOTERM_BP_FAT	GO:0042981~regulation of apoptosis	26	8.33333	1.80774	0.00473265	7.79391	CSF2, IFIH1, PTGS2, ZAK, GPR109B, MITF, GPR109A, TNFSF14, PMAIP1, TNFRSF4, ADA, SQSTM1, TNFRSF18, VAV3, BCL2A1, SPHK1, PIM2, SLAMF7, SOD2, INHBA, NOTCH1, IGF2R, TNFAIP8, VEGFA, SERPINB2, ERN1, DNAJB6
INTERPRO	IPR002477:Peptidoglycan binding-like	4	1.28205	11.4495	0.00477902	6.83816	MMP19, MMP14, MMP25, MMP1
GOTERM_BP_FAT	GO:0043549~regulation of kinase activity	15	4.80769	2.34877	0.00486465	8.00285	VAV3, ZAK, PDGFB, CSF1, MET, SPHK1, TRIB3, DGKH, SDC4, TNFRSF4, GTF2H1, SPAG9, EREG, CDKN2B, ERN1
UP_SEQ_FEATURE	domain:Hemopexin-like 3	4	1.28205	11.21	0.00513167	7.96505	MMP19, MMP14, MMP25, MMP1
UP_SEQ_FEATURE	domain:Hemopexin-like 4	4	1.28205	11.21	0.00513167	7.96505	MMP19, MMP14, MMP25, MMP1
INTERPRO	IPR003599:Immunoglobulin subtype	14	4.48718	2.42868	0.00534136	7.61348	IL18R1, IL1R2, BTNL8, HAVCR1, IL18RAP, CD276, SIGLEC12, SLAMF7, ALCAM, IGFN1, HMCN1, TREM1, CEACAM3, CEACAM1
SP_PIR_KEYWORDS	pharmaceutical	5	1.60256	7.05095	0.00534921	7.12383	CSF2, GLA, PDGFB, IL1RN, PLAU
GOTERM_BP_FAT	GO:0043067~regulation of programmed cell death	26	8.33333	1.78993	0.00535988	8.78284	CSF2, IFIH1, PTGS2, ZAK, GPR109B, MITF, GPR109A, TNFSF14, PMAIP1, TNFRSF4, ADA, SQSTM1, TNFRSF18, VAV3, BCL2A1, SPHK1, PIM2, SLAMF7, SOD2, INHBA, NOTCH1, IGF2R, TNFAIP8, VEGFA, SERPINB2, ERN1, DNAJB6
GOTERM_BP_FAT	GO:0006915~apoptosis	21	6.73077	1.95003	0.00556082	9.09753	VAV3, LITAF, GPR109B, GPR109A, BCL2A1, TRIB3, CXCR2, PIM2, PMAIP1, GJB6, SOD2, OSM, TNFRSF10C, ECE1, JMJD6, SQSTM1, TNFAIP8, TNFRSF18, ERN1, DRAM1, PHLDA2, AATK
GOTERM_BP_FAT	GO:0010941~regulation of cell death	26	8.33333	1.78334	0.00561233	9.17805	CSF2, IFIH1, PTGS2, ZAK, GPR109B, MITF, GPR109A, TNFSF14, PMAIP1, TNFRSF4, ADA, SQSTM1, TNFRSF18, VAV3, BCL2A1, SPHK1, PIM2, SLAMF7, SOD2, INHBA, NOTCH1, IGF2R, TNFAIP8, VEGFA, SERPINB2, ERN1, DNAJB6
UP_SEQ_FEATURE	domain:Hemopexin-like 2	4	1.28205	10.7226	0.00583162	9.00413	MMP19, MMP14, MMP25, MMP1
UP_SEQ_FEATURE	domain:Ig-like V-type 2	4	1.28205	10.7226	0.00583162	9.00413	ALCAM, BTNL8, CD276, SIGLEC12
UP_SEQ_FEATURE	domain:Hemopexin-like 1	4	1.28205	10.7226	0.00583162	9.00413	MMP19, MMP14, MMP25, MMP1
SP_PIR_KEYWORDS	zymogen	10	3.20513	3.01206	0.00621754	8.23481	CFB, LGMN, MMP19, TGM3, MMP14, ADAMTS2, MMP25, ADAMDEC1, MMP1, PLAU
GOTERM_BP_FAT	GO:0015810~aspartate transport	3	0.961538	23.9575	0.00625685	10.1797	SLC1A2, SLC1A3, SLC25A13
GENETIC_ASSOCIATION_DB_DISEASE	asthma	14	4.48718	2.29059	0.00629705	9.13848	CSF2, HAVCR1, PTGS2, CYP1A1, C3, TNC, IL1RN, CXCR2, ADA, SOD2, STAT4, ALOX5AP, SERPINE1, CYP4F3
SP_PIR_KEYWORDS	metalloproteinase	4	1.28205	10.3414	0.0064717	8.55766	MMP19, MME, MMP14, MMP1
GOTERM_BP_FAT	GO:0012501~programmed cell death	21	6.73077	1.92131	0.0065074	10.5663	VAV3, LITAF, GPR109B, GPR109A, BCL2A1, TRIB3, CXCR2, PIM2, PMAIP1, GJB6, SOD2, OSM, TNFRSF10C, ECE1, JMJD6, SQSTM1, TNFAIP8, TNFRSF18, ERN1, DRAM1, PHLDA2, AATK
INTERPRO	IPR001818:Peptidase M10A and M12B, matrixin and adamalysin	5	1.60256	6.65668	0.00651134	9.20733	MMP19, MMP14, MMP25, ADAMDEC1, MMP1
GOTERM_CC_FAT	GO:0031012~extracellular matrix	14	4.48718	2.35768	0.00652142	8.10853	LPL, TNC, MMP19, FBN1, CHI3L1, MMP14, MMP1, MMP25, HMCN1, SLC1A3, VEGFA, TFPI2, ADAMTS2, FN1
GOTERM_BP_FAT	GO:0045682~regulation of epidermis development	4	1.28205	10.1638	0.00669511	10.8549	MAFG, MAFF, INHBA, NOTCH1
GOTERM_BP_FAT	GO:0051338~regulation of transferase activity	15	4.80769	2.25407	0.00695773	11.2572	VAV3, ZAK, PDGFB, CSF1, MET, SPHK1, TRIB3, DGKH, SDC4, TNFRSF4, GTF2H1, SPAG9, EREG, CDKN2B, ERN1
GOTERM_CC_FAT	GO:0009986~cell surface	14	4.48718	2.33736	0.00703346	8.71876	IRAK2, PDGFB, SLC3A2, CD276, CXCR2, SDC4, TNFRSF4, MMP25, ADA, ALCAM, ECE1, SLC1A3, HSPA2, VEGFA
SP_PIR_KEYWORDS	sh3 domain	10	3.20513	2.95469	0.00704234	9.27868	VAV3, SH3RF3, ASAP1, TRIP10, DOCK5, TJP2, ABL2, ARHGAP10, DOCK4, MATK
INTERPRO	IPR018487:Hemopexin/matrixin, repeat	4	1.28205	9.95607	0.0071444	10.059	MMP19, MMP14, MMP25, MMP1
INTERPRO	IPR018486:Hemopexin/matrixin, conserved site	4	1.28205	9.95607	0.0071444	10.059	MMP19, MMP14, MMP25, MMP1
INTERPRO	IPR000585:Hemopexin/matrixin	4	1.28205	9.95607	0.0071444	10.059	MMP19, MMP14, MMP25, MMP1
GOTERM_BP_FAT	GO:0042060~wound healing	10	3.20513	2.92674	0.00728943	11.7628	NOTCH3, NOTCH1, HMCN1, PDGFB, EREG, SERPINE1, SERPINB2, TFPI2, PLAU, FN1
GENETIC_ASSOCIATION_DB_DISEASE	systemic sclerosis	4	1.28205	9.30261	0.00774862	11.1314	PDGFB, FBN1, MMP1, FN1
SP_PIR_KEYWORDS	membrane	122	39.1026	1.21002	0.00779224	10.2182	SLC22A13, PTGS2, TNFSF14, RRAD, ANKLE2, SLC7A5, TSNARE1, TMEM140, ELOVL7, RAPGEF2, FNDC3B, ARC, CYP1A1, SLCO4A1, PSD3, GEM, RND3, ATP2C2, PTRF, ATP9A, LRP12, GPR56, MGAM, SLC25A37, AKAP2, NEU4, GAL3ST2, NETO2, IL1R2, ARFGAP3, CYP1B1, IFITM1, LITAF, ASAP1, MME, ADA, ALCAM, DAGLA, ECE1, LPCAT1, ITGB8, BAI1, TMEM195, LPL, GABRA2, HAVCR1, C7ORF53, MET, CD276, SLAMF7, ANKH, DOCK4, NOTCH3, NOTCH1, SLC2…
SP_PIR_KEYWORDS	inflammatory response	6	1.92308	4.83494	0.00797789	10.4494	CXCL1, IL8, CCL20, C3, CXCL3, CCL4
GOTERM_BP_FAT	GO:0045597~positive regulation of cell differentiation	11	3.52564	2.68519	0.00804374	12.9027	LPL, CSF2, INHBA, NOTCH1, MSR1, PDLIM7, CDKN2B, CSF1, CD276, ADA, FNDC3B
GOTERM_BP_FAT	GO:0040017~positive regulation of locomotion	7	2.24359	3.99292	0.00809656	12.982	SPAG9, IRS2, IL8, PDGFB, CSF1, VEGFA, SPHK1
UP_SEQ_FEATURE	domain:Ig-like V-type 1	4	1.28205	9.48536	0.00826163	12.5268	ALCAM, BTNL8, CD276, SIGLEC12
GOTERM_BP_FAT	GO:0033674~positive regulation of kinase activity	11	3.52564	2.66194	0.00856335	13.6798	SPAG9, VAV3, ZAK, PDGFB, EREG, CSF1, MET, SPHK1, ERN1, DGKH, SDC4
GOTERM_MF_FAT	GO:0005275~amine transmembrane transporter activity	6	1.92308	4.72052	0.0086576	11.8032	SLC1A2, SLC1A3, SLC25A13, SLC6A6, SLC3A2, SLC7A5
GOTERM_BP_FAT	GO:0050795~regulation of behavior	5	1.60256	6.07618	0.00892436	14.2159	IL8, PDGFB, VEGFA, PGLYRP1, ADA
GOTERM_BP_FAT	GO:0002274~myeloid leukocyte activation	5	1.60256	6.07618	0.00892436	14.2159	CSF2, IL8, JMJD6, CSF1, CXCR2
GOTERM_BP_FAT	GO:0045859~regulation of protein kinase activity	14	4.48718	2.26844	0.0090171	14.3531	PDGFB, ZAK, CSF1, MET, SPHK1, TRIB3, DGKH, SDC4, TNFRSF4, GTF2H1, SPAG9, EREG, CDKN2B, ERN1
GOTERM_CC_FAT	GO:0005578~proteinaceous extracellular matrix	13	4.16667	2.36031	0.00913635	11.1859	TNC, MMP19, FBN1, CHI3L1, MMP14, MMP1, MMP25, HMCN1, SLC1A3, VEGFA, ADAMTS2, TFPI2, FN1
INTERPRO	IPR000719:Protein kinase, core	17	5.44872	2.04455	0.00945788	13.1085	IRAK2, ZAK, LIMK2, MET, TRIB3, PIM2, MAP4K4, TEX14, CDC42BPG, PLK3, SBK1, MAPK13, ERN1, DYRK3, ABL2, AATK, MATK
GENETIC_ASSOCIATION_DB_DISEASE	hearing loss/deafness	4	1.28205	8.68244	0.00947508	13.4485	SERPINE1, GJB6, SOD2, GJB2
INTERPRO	IPR001849:Pleckstrin homology	12	3.84615	2.48003	0.00952549	13.1961	RASAL2, RASAL1, PHLDB1, IRS2, CDC42BPG, VAV3, FERMT2, PSD3, ASAP1, DGKH, PHLDA2, ARHGAP10
GOTERM_BP_FAT	GO:0010743~regulation of foam cell differentiation	4	1.28205	8.94413	0.00961513	15.2329	LPL, CSF2, MSR1, CSF1
UP_SEQ_FEATURE	splice variant	142	45.5128	1.17391	0.0099748	14.9329	SLC22A13, ZAK, PDLIM7, TNFSF14, ANKLE2, KIFC3, ISG20, APOBEC3B, HMCN1, C14ORF182, CAMSAP1L1, CYHR1, LRRC50, FNDC3B, SLCO4A1, PSD3, RAI14, MECOM, SPAG9, MAP4K4, ATP2C2, BAZ1A, PTRF, ATP9A, GTF2IRD1, TANC2, VEGFA, GPR56, TNFAIP8, SLC25A37, PDE4DIP, ZNF438, ADAMTS2, AKAP2, DBN1, NEU4, NETO2, IFIH1, LITAF, DNAH17, ACP6, ASAP1, CCL4, PDSS1, ALCAM, ARG1, RASAL1, TAGAP, ECE1, DYRK3, FN1, SPP1, PHACTR1, …
GOTERM_CC_FAT	GO:0005764~lysosome	10	3.20513	2.75355	0.0105691	12.8315	STX3, LITAF, GLA, IGF2R, LGMN, CXCR2, TRIP10, DRAM1, ADA, NEU4
GOTERM_CC_FAT	GO:0000323~lytic vacuole	10	3.20513	2.75355	0.0105691	12.8315	STX3, LITAF, GLA, IGF2R, LGMN, CXCR2, TRIP10, DRAM1, ADA, NEU4
SP_PIR_KEYWORDS	cell membrane	50	16.0256	1.41405	0.0106875	13.7614	NRP1, GPR109B, GPR109A, RRAD, CXCR1, TNFSF14, CXCR2, SLC7A5, MMP25, CCRL2, RAPGEF2, NT5E, CEACAM1, SLC22A1, GPR97, ARC, SLC3A2, PSD3, GEM, TNFRSF10C, PTRF, EREG, GPR56, MGAM, CA4, TREM1, AKAP2, ALPL, CSF1, CD109, MME, ADA, CDH6, DAGLA, ECE1, CD177, PLIN4, BAI1, TNFRSF18, TRIP10, LPL, GABRA2, GJB6, GJB2, NOTCH3, NOTCH1, KIAA0319, EMR3, RAB38, TJP2, ARHGAP10
GOTERM_MF_FAT	GO:0019955~cytokine binding	7	2.24359	3.73888	0.010996	14.761	CCRL2, IL18R1, IL1R2, TNFRSF18, CXCR1, CXCR2, TNFRSF4
GOTERM_BP_FAT	GO:0051347~positive regulation of transferase activity	11	3.52564	2.56212	0.0110019	17.2404	SPAG9, VAV3, ZAK, PDGFB, EREG, CSF1, MET, SPHK1, ERN1, DGKH, SDC4
SP_PIR_KEYWORDS	acute phase	4	1.28205	8.5584	0.011015	14.154	ORM1, C3, CFB, FN1
SP_PIR_KEYWORDS	metalloprotease	8	2.5641	3.28733	0.0111762	14.3466	ECE1, MMP19, MME, MMP14, ADAMTS2, MMP25, ADAMDEC1, MMP1
GOTERM_BP_FAT	GO:0051094~positive regulation of developmental process	12	3.84615	2.41299	0.0112316	17.5685	LPL, CSF2, INHBA, NOTCH1, MSR1, PDLIM7, CDKN2B, CSF1, SPHK1, CD276, ADA, FNDC3B
GOTERM_BP_FAT	GO:0050727~regulation of inflammatory response	6	1.92308	4.41322	0.0114075	17.819	OSM, PTGS2, C3, CD276, NT5E, ADA
GOTERM_BP_FAT	GO:0006916~anti-apoptosis	10	3.20513	2.71363	0.0116287	18.1331	CSF2, SQSTM1, TNFAIP8, VEGFA, SPHK1, BCL2A1, SERPINB2, TNFRSF18, PIM2, SOD2
GOTERM_CC_FAT	GO:0005773~vacuole	11	3.52564	2.53611	0.0116347	14.0371	STX3, LITAF, GLA, MAP1LC3A, IGF2R, LGMN, CXCR2, TRIP10, DRAM1, ADA, NEU4
GOTERM_BP_FAT	GO:0045087~innate immune response	8	2.5641	3.24063	0.0117899	18.3611	DDX58, IL18R1, IFIH1, IL18RAP, C3, CFB, PGLYRP1, SLAMF7
GENETIC_ASSOCIATION_DB_DISEASE	Alzheimer's Disease	15	4.80769	2.04346	0.0118071	16.4888	CXCL1, IL1R2, LPL, IL8, PTGS2, CYP1A1, CSF1, IL1RN, MME, CCL4, SOD2, HSPA2, SERPINE1, VEGFA, PLAU
INTERPRO	IPR000859:CUB	5	1.60256	5.61249	0.0118358	16.1423	NRP2, NETO2, TNFAIP6, NRP1, LRP12
SMART	SM00120:HX	4	1.28205	8.22373	0.0119066	13.5057	MMP19, MMP14, MMP25, MMP1
GENETIC_ASSOCIATION_DB_DISEASE	skin cancer, non-melanoma	5	1.60256	5.42652	0.0119437	16.6638	NBN, PTGS2, CYP1A1, IL8, SOD2
INTERPRO	IPR000975:Interleukin-1	3	0.961538	17.1742	0.0123925	16.838	IL1F9, IL1RN, IL1F5
GOTERM_MF_FAT	GO:0004175~endopeptidase activity	14	4.48718	2.17354	0.0124511	16.5546	CFB, LGMN, MMP19, MME, MMP14, MMP1, MMP25, ECE1, SERPINE1, SERPINB2, LTF, ADAMTS2, ADAMDEC1, PLAU
GOTERM_MF_FAT	GO:0008047~enzyme activator activity	13	4.16667	2.25927	0.0126835	16.8379	CXCL1, ARFGAP3, VAV3, ASAP1, MMP14, DOCK4, RASAL2, RASAL1, ALOX5AP, RAPGEF2, DNAJB6, FN1, ARHGAP10
UP_SEQ_FEATURE	domain:EGF-like 16; calcium-binding	3	0.961538	16.815	0.0130129	19.048	NOTCH3, NOTCH1, FBN1
UP_SEQ_FEATURE	domain:EGF-like 13; calcium-binding	3	0.961538	16.815	0.0130129	19.048	NOTCH3, NOTCH1, FBN1
GENETIC_ASSOCIATION_DB_DISEASE	intrauterine growth	4	1.28205	7.66097	0.0135524	18.6986	CYP1A1, IGF2R, SERPINE1, ADA
INTERPRO	IPR006026:Peptidase, metallopeptidases	4	1.28205	7.8962	0.0136545	18.3956	MMP19, MMP14, MMP25, MMP1
INTERPRO	IPR017441:Protein kinase, ATP binding site	16	5.12821	2.0131	0.0138487	18.6329	IRAK2, ZAK, LIMK2, MET, PIM2, MAP4K4, CDC42BPG, PLK3, SBK1, MAPK13, ERN1, DYRK3, RAB38, ABL2, AATK, MATK
GOTERM_BP_FAT	GO:0001775~cell activation	12	3.84615	2.33732	0.0139824	21.4045	CSF2, NBN, CBLB, IL8, JMJD6, CSF1, CD276, TNFSF14, CXCR2, SLAMF7, TNFRSF4, ADA
SP_PIR_KEYWORDS	homodimer	6	1.92308	4.18304	0.0143623	18.0719	ALPL, INHBA, CSF1, TXNRD1, DEFA1, NT5E
GOTERM_MF_FAT	GO:0048019~receptor antagonist activity	3	0.961538	15.8781	0.0144619	18.9755	IL1F9, IL1RN, IL1F5
GOTERM_MF_FAT	GO:0030547~receptor inhibitor activity	3	0.961538	15.8781	0.0144619	18.9755	IL1F9, IL1RN, IL1F5
GOTERM_MF_FAT	GO:0005313~L-glutamate transmembrane transporter activity	3	0.961538	15.8781	0.0144619	18.9755	SLC1A2, SLC1A3, SLC25A13
SMART	SM00326:SH3	11	3.52564	2.44202	0.0144882	16.2037	VAV3, SH3RF3, ASAP1, C1ORF113, TRIP10, DOCK5, TJP2, ABL2, ARHGAP10, DOCK4, MATK
SP_PIR_KEYWORDS	macrophage	3	0.961538	15.5121	0.0152653	19.1001	CSF2, CSF1, IL1F5
UP_SEQ_FEATURE	domain:EGF-like 14; calcium-binding	3	0.961538	15.4137	0.0154503	22.2136	NOTCH3, NOTCH1, FBN1
UP_SEQ_FEATURE	domain:EGF-like 15; calcium-binding	3	0.961538	15.4137	0.0154503	22.2136	NOTCH3, NOTCH1, FBN1
GOTERM_MF_FAT	GO:0005085~guanyl-nucleotide exchange factor activity	8	2.5641	3.0642	0.0156087	20.3269	TAGAP, VAV3, PSD3, RGL4, RAPGEF2, DOCK5, RALGDS, DOCK4
SP_PIR_KEYWORDS	kinase	20	6.41026	1.80373	0.0158018	19.7053	ZAK, LIMK2, MET, SPHK1, DGKH, PIM2, SPAG9, MAP4K4, CDC42BPG, PLK3, CDKN2B, SBK1, MAPK13, ERN1, DYRK3, ABL2, AKAP2, PLAU, AATK, MATK
GENETIC_ASSOCIATION_DB_DISEASE	lymphoma, Non-Hodgkin's	4	1.28205	7.23536	0.0159106	21.5978	NBN, CYP1B1, CYP1A1, SOD2
SP_PIR_KEYWORDS	extracellular matrix	10	3.20513	2.57462	0.0162818	20.2432	HMCN1, ITGB8, TNC, FBN1, MMP19, ADAMTS2, MMP25, MMP1, SPP1, FN1
KEGG_PATHWAY	hsa05120:Epithelial cell signaling in Helicobacter pylori infection	6	1.92308	3.97059	0.0164294	17.1462	CXCL1, IL8, MAPK13, MET, CXCR1, CXCR2
GENETIC_ASSOCIATION_DB_DISEASE	colorectal cancer	13	4.16667	2.10582	0.0170519	22.966	IRS2, CYP1B1, IL8, PTGS2, CXCL5, CYP1A1, IL1RN, MMP1, SOD2, CDKN2B, SERPINE1, VEGFA, PLAU
SP_PIR_KEYWORDS	plasma	6	1.92308	4.00312	0.0170839	21.1347	ORM1, LPL, C3, LRG1, CFB, FN1
GOTERM_MF_FAT	GO:0015172~acidic amino acid transmembrane transporter activity	3	0.961538	14.5549	0.0171606	22.122	SLC1A2, SLC1A3, SLC25A13
GOTERM_BP_FAT	GO:0009991~response to extracellular stimulus	10	3.20513	2.54095	0.0172073	25.6876	ALPL, SLC1A2, PTGS2, CYP1A1, CDKN2B, MAP1LC3A, ADM, CFB, SOD2, SPP1
SP_PIR_KEYWORDS	differentiation	15	4.80769	2.02332	0.0173488	21.427	NRP2, NRP1, PDLIM7, MMP19, MECOM, SLC7A5, NOTCH3, NOTCH1, EREG, HES4, SQSTM1, JMJD6, VEGFA, IFRD1, DBN1
GOTERM_BP_FAT	GO:0048661~positive regulation of smooth muscle cell proliferation	4	1.28205	7.21301	0.0173811	25.9121	PTGS2, PDGFB, EREG, VEGFA
INTERPRO	IPR011993:Pleckstrin homology-type	12	3.84615	2.26722	0.0174453	22.912	RASAL1, PHLDB1, IRS2, TNS1, VAV3, RGPD2, FERMT2, PSD3, ASAP1, DGKH, ARHGAP10, GTF2H1
SP_PIR_KEYWORDS	Antiviral defense	5	1.60256	5.0039	0.0175723	21.6729	DDX58, IFIH1, ISG15, RSAD2, DEFA1
GENETIC_ASSOCIATION_DB_DISEASE	atherosclerosis, coronary	11	3.52564	2.31065	0.0177116	23.7465	LPL, IL18R1, ECE1, IL18RAP, PTGS2, ALOX5AP, VEGFA, SERPINE1, ADA, MMP1, SOD2
SMART	SM00125:IL1	3	0.961538	14.1859	0.0177294	19.4817	IL1F9, IL1RN, IL1F5
INTERPRO	IPR015621:Interleukin-1 receptor	3	0.961538	14.3119	0.017764	23.281	IL18R1, IL1R2, IL18RAP
UP_SEQ_FEATURE	lipid moiety-binding region:GPI-anchor amidated alanine	3	0.961538	14.228	0.0180665	25.482	TNFRSF10C, CD109, MMP25
GOTERM_BP_FAT	GO:0008219~cell death	22	7.05128	1.71046	0.0181446	26.8905	VAV3, ZAK, LITAF, GPR109B, GPR109A, BCL2A1, TRIB3, CXCR2, PIM2, PMAIP1, GJB6, SOD2, OSM, TNFRSF10C, ECE1, JMJD6, SQSTM1, TNFAIP8, TNFRSF18, ERN1, DRAM1, PHLDA2, AATK
GOTERM_BP_FAT	GO:0045860~positive regulation of protein kinase activity	10	3.20513	2.50676	0.0186366	27.5147	SPAG9, ZAK, PDGFB, EREG, CSF1, MET, SPHK1, ERN1, DGKH, SDC4
GOTERM_BP_FAT	GO:0016265~death	22	7.05128	1.69864	0.0188058	27.7281	VAV3, ZAK, LITAF, GPR109B, GPR109A, BCL2A1, TRIB3, CXCR2, PIM2, PMAIP1, GJB6, SOD2, OSM, TNFRSF10C, ECE1, JMJD6, SQSTM1, TNFAIP8, TNFRSF18, ERN1, DRAM1, PHLDA2, AATK
GOTERM_BP_FAT	GO:0042246~tissue regeneration	4	1.28205	6.9876	0.0189322	27.8873	NOTCH3, NOTCH1, SERPINE1, PLAU
SP_PIR_KEYWORDS	growth factor	7	2.24359	3.31556	0.0192588	23.5054	CXCL1, CSF2, INHBA, PDGFB, EREG, CSF1, VEGFA
GOTERM_MF_FAT	GO:0005104~fibroblast growth factor receptor binding	3	0.961538	13.4353	0.0200547	25.3698	IL1F9, IL1RN, IL1F5
GOTERM_BP_FAT	GO:0030036~actin cytoskeleton organization	10	3.20513	2.47349	0.0201157	29.3608	CXCL1, RND3, FMNL3, CDC42BPG, PDLIM7, PDGFB, FERMT2, TRIP10, ABL2, DBN1
UP_SEQ_FEATURE	domain:GPS	4	1.28205	6.85054	0.0201595	28.0036	GPR97, BAI1, GPR56, EMR3
UP_SEQ_FEATURE	domain:CUB 2	4	1.28205	6.85054	0.0201595	28.0036	NRP2, NETO2, NRP1, LRP12
UP_SEQ_FEATURE	domain:CUB 1	4	1.28205	6.85054	0.0201595	28.0036	NRP2, NETO2, NRP1, LRP12
INTERPRO	IPR000742:EGF-like, type 3	9	2.88462	2.65581	0.0206695	26.5689	NOTCH3, NOTCH1, HMCN1, PTGS2, EREG, TNC, FBN1, EMR3, PLAU
GOTERM_MF_FAT	GO:0008083~growth factor activity	8	2.5641	2.89291	0.0207257	26.1045	OSM, CXCL1, CSF2, INHBA, PDGFB, EREG, CSF1, VEGFA
SP_PIR_KEYWORDS	Apoptosis	13	4.16667	2.11714	0.0207941	25.139	LITAF, GPR109B, BCL2A1, GPR109A, TRIB3, PIM2, PMAIP1, MECOM, TNFRSF10C, SQSTM1, TNFAIP8, TNFRSF18, ERN1, DRAM1
UP_SEQ_FEATURE	domain:EGF-like 11; calcium-binding	3	0.961538	13.2118	0.0208552	28.8238	NOTCH3, NOTCH1, FBN1
GOTERM_BP_FAT	GO:0030335~positive regulation of cell migration	6	1.92308	3.7686	0.021315	30.8252	SPAG9, IRS2, PDGFB, CSF1, VEGFA, SPHK1
KEGG_PATHWAY	hsa04062:Chemokine signaling pathway	10	3.20513	2.40642	0.0213899	21.7688	CXCL1, CCL22, VAV3, IL8, CXCL5, CCL20, CXCL3, CXCR1, CXCR2, CCL4
GOTERM_BP_FAT	GO:0007267~cell-cell signaling	19	6.08974	1.77019	0.0217128	31.3047	IL1F9, GABRA2, NRP1, CXCL5, MME, CCL4, GJB2, DFNB31, INHBA, TNFAIP6, CCL22, SLC1A2, SLC1A3, ADM, CCL20, EREG, ISG15, GPR56, TXN
SMART	SM00409:IG	14	4.48718	2.00609	0.0219302	23.5552	IL18R1, IL1R2, BTNL8, HAVCR1, IL18RAP, CD276, SIGLEC12, SLAMF7, ALCAM, IGFN1, HMCN1, TREM1, CEACAM3, CEACAM1
SMART	SM00042:CUB	5	1.60256	4.63593	0.0219853	23.6073	NRP2, NETO2, TNFAIP6, NRP1, LRP12
GOTERM_BP_FAT	GO:0006865~amino acid transport	6	1.92308	3.72672	0.0222522	31.9496	SLC1A2, SLC1A3, SLC25A13, SLC6A6, SLC3A2, SLC7A5
GENETIC_ASSOCIATION_DB_DISEASE	Behcet's disease	5	1.60256	4.5221	0.0223621	29.0435	CYP1A1, IL8, VEGFA, CXCR2, SOD2
SMART	SM00235:ZnMc	4	1.28205	6.52227	0.0224114	24.0095	MMP19, MMP14, MMP25, MMP1
UP_SEQ_FEATURE	topological domain:Extracellular	58	18.5897	1.31518	0.0224494	30.6705	NRP2, KCNJ15, NRP1, MSR1, SLC22A13, GPR109B, GPR109A, TNFSF14, CXCR1, CXCR2, SDC4, TMEM140, CCRL2, SLC1A2, SLC1A3, CEACAM3, CEACAM1, SLC22A1, GPR97, BTNL8, STX3, IL18RAP, SLC3A2, SIGLEC12, MMP14, ATP2C2, EREG, LRP12, ATP9A, CD82, GPR56, TREM1, NETO2, IL1R2, MME, SLC19A2, TNFRSF4, CDH6, ALCAM, DAGLA, ECE1, ITGB8, BAI1, TNFRSF18, GPNMB, IL18R1, GABRA2, HAVCR1, MET, CD276, SLAMF7, GJB6, ANKH, GJB2, …
GENETIC_ASSOCIATION_DB_DISEASE	endometriosis	6	1.92308	3.61768	0.0227102	29.4258	CYP1B1, CYP1A1, VEGFA, SERPINE1, IL1RN, MMP1
GOTERM_BP_FAT	GO:0044057~regulation of system process	12	3.84615	2.17091	0.0228223	32.6251	ARC, S100P, PTGS2, GPR109B, SPHK1, GPR109A, SDC4, ADA, INHBA, SLC1A3, ECE1, ADM, DBN1
UP_SEQ_FEATURE	domain:EGF-like 12; calcium-binding	3	0.961538	12.331	0.02381	32.2111	NOTCH3, NOTCH1, FBN1
SP_PIR_KEYWORDS	mitogen	4	1.28205	6.36394	0.024505	28.9547	OSM, PDGFB, EREG, VEGFA
GOTERM_BP_FAT	GO:0031667~response to nutrient levels	9	2.88462	2.55384	0.0248381	34.9634	ALPL, PTGS2, CYP1A1, CDKN2B, MAP1LC3A, ADM, CFB, SOD2, SPP1
INTERPRO	IPR006210:EGF-like	9	2.88462	2.56332	0.0249067	31.129	NOTCH3, NOTCH1, HMCN1, PTGS2, EREG, ITGB8, TNC, FBN1, PLAU
GOTERM_BP_FAT	GO:0015813~L-glutamate transport	3	0.961538	11.9787	0.0249789	35.1239	SLC1A2, SLC1A3, SLC25A13
GOTERM_BP_FAT	GO:0045604~regulation of epidermal cell differentiation	3	0.961538	11.9787	0.0249789	35.1239	MAFG, MAFF, NOTCH1
GOTERM_BP_FAT	GO:0043066~negative regulation of apoptosis	13	4.16667	2.05286	0.0251117	35.2748	CSF2, BCL2A1, MITF, SPHK1, PIM2, ADA, SOD2, NOTCH1, SQSTM1, TNFAIP8, VEGFA, TNFRSF18, SERPINB2
GOTERM_BP_FAT	GO:0030099~myeloid cell differentiation	6	1.92308	3.6065	0.0252228	35.4009	CSF2, INHBA, JMJD6, CSF1, VEGFA, DYRK3
UP_SEQ_FEATURE	domain:SH3	8	2.5641	2.78666	0.0252466	33.8027	ASAP1, TRIP10, DOCK5, TJP2, ABL2, ARHGAP10, DOCK4, MATK
GOTERM_MF_FAT	GO:0015179~L-amino acid transmembrane transporter activity	4	1.28205	6.12839	0.0268182	32.4745	SLC1A2, SLC1A3, SLC25A13, SLC7A5
GOTERM_BP_FAT	GO:0002684~positive regulation of immune system process	10	3.20513	2.34877	0.0269762	37.3599	IRAK2, CBLB, EREG, C3, CFB, VEGFA, CD276, TNFSF14, TNFRSF4, ADA
GOTERM_BP_FAT	GO:0008585~female gonad development	5	1.60256	4.36725	0.0271534	37.5548	INHBA, EREG, VEGFA, MMP14, CDH6
GOTERM_BP_FAT	GO:0032103~positive regulation of response to external stimulus	5	1.60256	4.36725	0.0271534	37.5548	OSM, IL8, PDGFB, C3, VEGFA
GOTERM_BP_FAT	GO:0043069~negative regulation of programmed cell death	13	4.16667	2.02426	0.0273314	37.7499	CSF2, BCL2A1, MITF, SPHK1, PIM2, ADA, SOD2, NOTCH1, SQSTM1, TNFAIP8, VEGFA, TNFRSF18, SERPINB2
GENETIC_ASSOCIATION_DB_DISEASE	bladder cancer	8	2.5641	2.65789	0.027789	34.7896	NBN, CYP1B1, IL8, VEGFA, IL1RN, MMP1, PLAU, SOD2
GOTERM_BP_FAT	GO:0030595~leukocyte chemotaxis	4	1.28205	6.04333	0.0278023	38.2634	IL8, PDGFB, CXCL3, CXCR2
GOTERM_BP_FAT	GO:0031214~biomineral formation	4	1.28205	6.04333	0.0278023	38.2634	ALPL, PTGS2, GPNMB, SPP1
GOTERM_BP_FAT	GO:0044236~multicellular organismal metabolic process	4	1.28205	6.04333	0.0278023	38.2634	TIPARP, MMP19, ADAMTS2, MMP1
INTERPRO	IPR000203:GPS	4	1.28205	6.02604	0.0281275	34.4171	GPR97, BAI1, GPR56, EMR3
GOTERM_BP_FAT	GO:0060548~negative regulation of cell death	13	4.16667	2.01864	0.0281358	38.6246	CSF2, BCL2A1, MITF, SPHK1, PIM2, ADA, SOD2, NOTCH1, SQSTM1, TNFAIP8, VEGFA, TNFRSF18, SERPINB2
PIR_SUPERFAMILY	PIRSF002522:CXC chemokine	3	0.961538	11.161	0.0282665	29.3171	IL8, CXCL5, CXCL3
PIR_SUPERFAMILY	PIRSF001191:matrix metalloproteinase, stromelysin type	3	0.961538	11.161	0.0282665	29.3171	MMP19, MMP25, MMP1
GOTERM_BP_FAT	GO:0030029~actin filament-based process	10	3.20513	2.31954	0.0289273	39.4741	CXCL1, RND3, FMNL3, CDC42BPG, PDLIM7, PDGFB, FERMT2, TRIP10, ABL2, DBN1
GOTERM_BP_FAT	GO:0006468~protein amino acid phosphorylation	20	6.41026	1.67619	0.0292239	39.7895	IRAK2, ZAK, LIMK2, MET, TRIB3, PIM2, OSM, MAP4K4, SPAG9, TEX14, CDC42BPG, STAT4, PLK3, SBK1, MAPK13, ERN1, DYRK3, ABL2, AATK, MATK
GOTERM_MF_FAT	GO:0005149~interleukin-1 receptor binding	3	0.961538	10.9162	0.0298365	35.4372	IL1F9, IL1RN, IL1F5
SP_PIR_KEYWORDS	collagen degradation	3	0.961538	10.9497	0.0298428	34.1279	MMP19, ADAMTS2, MMP1
UP_SEQ_FEATURE	mutagenesis site	45	14.4231	1.35671	0.0299796	38.802	IFIH1, NBN, ZAK, PDLIM7, LITAF, C3, GPR109B, LGMN, CSF1, ACP6, E2F7, GPR109A, MITF, PMAIP1, ECE1, MAP1LC3A, SQSTM1, ALOX5AP, METTL1, PHOSPHO1, LTF, CEACAM3, TRIP10, SLC22A1, FN1, RHOBTB3, MAFG, LPL, LIMK2, MMP19, SLC3A2, DGKH, MECOM, SOD2, OSM, DOT1L, DDX58, CBLB, MAPK13, JMJD6, GTF2IRD1, TXN, ERN1, CA4, SMS, PLAU
UP_SEQ_FEATURE	domain:Fibronectin type-III 9	3	0.961538	10.8803	0.0301944	39.0203	TNC, FNDC3B, FN1
GOTERM_BP_FAT	GO:0051240~positive regulation of multicellular organismal process	10	3.20513	2.29102	0.0302513	40.8702	DDX58, SLC1A3, PTGS2, EREG, ADM, CSF1, SPHK1, CD276, ADA, SPP1
GOTERM_BP_FAT	GO:0051272~positive regulation of cell motion	6	1.92308	3.4225	0.0307171	41.3542	SPAG9, IRS2, PDGFB, CSF1, VEGFA, SPHK1
SP_PIR_KEYWORDS	transmembrane protein	18	5.76923	1.73967	0.0309317	35.1395	IL1R2, MSR1, CYP1A1, CSF1, MET, SLC3A2, MME, CXCR2, SDC4, SLC7A5, GJB2, SLC1A3, CD82, IGF2R, ALOX5AP, SLC6A6, CEACAM3, CEACAM1
GOTERM_BP_FAT	GO:0051781~positive regulation of cell division	4	1.28205	5.73342	0.0318692	42.5352	OSM, PDGFB, EREG, VEGFA
GOTERM_BP_FAT	GO:0060326~cell chemotaxis	4	1.28205	5.73342	0.0318692	42.5352	IL8, PDGFB, CXCL3, CXCR2
GOTERM_BP_FAT	GO:0030324~lung development	6	1.92308	3.38793	0.0318992	42.5656	NOTCH1, JMJD6, VEGFA, MMP14, ADAMTS2, ADA
UP_SEQ_FEATURE	short sequence motif:Cysteine switch	4	1.28205	5.73533	0.0320981	40.9229	MMP19, MMP14, MMP25, MMP1
SMART	SM00233:PH	12	3.84615	2.04851	0.0321337	32.6746	RASAL2, RASAL1, PHLDB1, IRS2, CDC42BPG, VAV3, FERMT2, PSD3, ASAP1, DGKH, PHLDA2, ARHGAP10
GOTERM_BP_FAT	GO:0033280~response to vitamin D	3	0.961538	10.4814	0.0321818	42.8517	ALPL, PTGS2, SPP1
GOTERM_BP_FAT	GO:0015800~acidic amino acid transport	3	0.961538	10.4814	0.0321818	42.8517	SLC1A2, SLC1A3, SLC25A13
SP_PIR_KEYWORDS	lysosome	7	2.24359	2.91502	0.0334384	37.4134	LITAF, GLA, IGF2R, LGMN, TRIP10, DRAM1, NEU4
SP_PIR_KEYWORDS	SH2 domain	6	1.92308	3.35397	0.0334878	37.4574	STAT4, CBLB, TNS1, VAV3, ABL2, MATK
GOTERM_MF_FAT	GO:0004674~protein serine/threonine kinase activity	14	4.48718	1.89553	0.0336354	38.9944	IRAK2, ZAK, LIMK2, LGMN, PIM2, GTF2H1, MAP4K4, CDC42BPG, PLK3, SBK1, MAPK13, ERN1, DYRK3, AATK
GOTERM_CC_FAT	GO:0043005~neuron projection	12	3.84615	2.0386	0.033731	35.8199	NRP2, DFNB31, ALCAM, SLC1A2, ARC, NRP1, PLK3, STX3, SLC1A3, DPYSL3, DBN1, ADA
GOTERM_BP_FAT	GO:0010647~positive regulation of cell communication	12	3.84615	2.03894	0.0338695	44.5326	OSM, CSF2, ECE1, SLC1A3, PTGS2, CDKN2B, LITAF, EREG, CSF1, VEGFA, PIM2, ADA
SP_PIR_KEYWORDS	metal-binding	61	19.5513	1.27354	0.0338745	37.8013	PDLIM7, ZAK, PTGS2, MMP25, MMP1, ISG20, APOBEC3B, PHOSPHO1, LTF, NT5E, CYHR1, LIMK2, CYP1A1, MMP19, MMP14, MECOM, ZSWIM4, ATP2C2, BAZ1A, ATP9A, ERN1, CA4, ADAMTS2, ZNF438, ALPL, IFIH1, ARFGAP3, CYP1B1, TIPARP, MME, ASAP1, RSAD2, PDSS1, RASAL1, ARG1, DAGLA, ECE1, SQSTM1, ZNF429, TGM3, DYRK3, MICALL2, VAV3, DGKH, MT1X, SOD2, MARCH3, DDX58, NOTCH1, CBLB, CDC42BPG, PHF19, PDE2A, JMJD6, BNC2, MT2A, SH…
GOTERM_MF_FAT	GO:0004918~interleukin-8 receptor activity	2	0.641026	58.2197	0.0339075	39.242	CXCR1, CXCR2
GOTERM_MF_FAT	GO:0005314~high-affinity glutamate transmembrane transporter activity	2	0.641026	58.2197	0.0339075	39.242	SLC1A2, SLC1A3
UP_SEQ_FEATURE	active site:Nucleophile	8	2.5641	2.60973	0.0343519	43.1035	LPL, GLA, ACP6, TXN, MGAM, PHOSPHO1, LTF, NEU4
INTERPRO	IPR000174:Interleukin-8 receptor	2	0.641026	57.2474	0.034514	40.5087	CXCR1, CXCR2
INTERPRO	IPR014648:Neuropilin	2	0.641026	57.2474	0.034514	40.5087	NRP2, NRP1
GOTERM_BP_FAT	GO:0046545~development of primary female sexual characteristics	5	1.60256	4.05078	0.0345173	45.1654	INHBA, EREG, VEGFA, MMP14, CDH6
GOTERM_BP_FAT	GO:0031099~regeneration	5	1.60256	4.05078	0.0345173	45.1654	NOTCH3, NOTCH1, ADM, SERPINE1, PLAU
GOTERM_BP_FAT	GO:0046660~female sex differentiation	5	1.60256	4.05078	0.0345173	45.1654	INHBA, EREG, VEGFA, MMP14, CDH6
GENETIC_ASSOCIATION_DB_DISEASE	rheumatoid arthritis	10	3.20513	2.18518	0.0350556	41.8049	IFIH1, PTGS2, VEGFA, SERPINE1, IL1RN, CXCR1, CXCR2, MMP1, PLAU, SPP1
UP_SEQ_FEATURE	domain:Ig-like C2-type 1	8	2.5641	2.59599	0.0351117	43.8215	ALCAM, IL18R1, IL1R2, HMCN1, IL18RAP, CD276, SIGLEC12, CEACAM1
GOTERM_CC_FAT	GO:0031988~membrane-bounded vesicle	17	5.44872	1.73891	0.0351892	37.0605	ARC, GABRA2, STX3, PDGFB, SLC3A2, RGL4, MMP14, SPAG9, NOTCH1, ECE1, IGF2R, VEGFA, SEC22B, RAB38, GPNMB, FN1, SPP1
GOTERM_BP_FAT	GO:0009169~purine ribonucleoside monophosphate catabolic process	2	0.641026	55.9008	0.0353137	45.9339	NT5E, AMPD3
GOTERM_BP_FAT	GO:0009128~purine nucleoside monophosphate catabolic process	2	0.641026	55.9008	0.0353137	45.9339	NT5E, AMPD3
GOTERM_BP_FAT	GO:0009158~ribonucleoside monophosphate catabolic process	2	0.641026	55.9008	0.0353137	45.9339	NT5E, AMPD3
GOTERM_BP_FAT	GO:0006196~AMP catabolic process	2	0.641026	55.9008	0.0353137	45.9339	NT5E, AMPD3
GOTERM_CC_FAT	GO:0030141~secretory granule	8	2.5641	2.58222	0.0354612	37.2895	SPAG9, ARC, NOTCH1, ECE1, STX3, PDGFB, VEGFA, FN1
GOTERM_BP_FAT	GO:0030323~respiratory tube development	6	1.92308	3.28828	0.0356148	46.2218	NOTCH1, JMJD6, VEGFA, MMP14, ADAMTS2, ADA
GOTERM_CC_FAT	GO:0031225~anchored to membrane	9	2.88462	2.37682	0.0357547	37.5356	ALPL, LPL, TNFRSF10C, MAP1LC3A, CD177, CD109, CA4, NT5E, MMP25
GOTERM_BP_FAT	GO:0030155~regulation of cell adhesion	7	2.24359	2.85625	0.0359303	46.522	VAV3, IL8, CSF1, MMP14, ADAMDEC1, ADA, SPP1
UP_SEQ_FEATURE	domain:Ig-like C2-type 2	8	2.5641	2.5824	0.0360482	44.6947	ALCAM, IL18R1, IL1R2, HMCN1, IL18RAP, CD276, SIGLEC12, CEACAM1
GOTERM_BP_FAT	GO:0001541~ovarian follicle development	4	1.28205	5.45374	0.0362297	46.8054	INHBA, EREG, VEGFA, MMP14
SP_PIR_KEYWORDS	metal binding	3	0.961538	9.79711	0.0367448	40.2997	MT2A, HIVEP2, MT1X
INTERPRO	IPR013091:EGF calcium-binding	5	1.60256	3.97552	0.0367992	42.5571	NOTCH3, NOTCH1, HMCN1, FBN1, EMR3
GOTERM_MF_FAT	GO:0019825~oxygen binding	4	1.28205	5.41579	0.0368856	41.8921	CYP1B1, CYP1A1, CYP4F3, SOD2
GOTERM_BP_FAT	GO:0007050~cell cycle arrest	6	1.92308	3.25636	0.0369102	47.4441	INHBA, NBN, ZAK, CDKN2B, IL8, ERN1
OMIM_DISEASE	Deafness, autosomal dominant 3	2	0.641026	52.4429	0.0372437	36.4769	GJB6, GJB2
GENETIC_ASSOCIATION_DB_DISEASE_CLASS	CARDIOVASCULAR	30	9.61538	1.39914	0.0374955	24.5502	ALPL, IL1R2, PTGS2, TRIB3, ACAT2, TNFRSF4, ADA, MMP1, ARG1, ECE1, CDKN2B, ALOX5AP, SERPINE1, TFPI2, FN1, SPP1, IL18R1, LPL, IL18RAP, CYP1A1, FBN1, IL1RN, ANKH, SOD2, NOTCH3, ADM, GLA, VEGFA, MT2A, PLAU
PIR_SUPERFAMILY	PIRSF036960:Neuropilin	2	0.641026	52.0845	0.0377678	37.2407	NRP2, NRP1
PIR_SUPERFAMILY	PIRSF501022:high affinity interleukin-8 receptor	2	0.641026	52.0845	0.0377678	37.2407	CXCR1, CXCR2
GOTERM_MF_FAT	GO:0008237~metallopeptidase activity	8	2.5641	2.54512	0.0378291	42.7089	ECE1, MMP19, MME, MMP14, ADAMTS2, MMP25, ADAMDEC1, MMP1
GOTERM_MF_FAT	GO:0004866~endopeptidase inhibitor activity	7	2.24359	2.81061	0.0383317	43.1397	C3, TNFAIP8, SERPINE1, CD109, SERPINB2, TNFSF14, TFPI2
UP_SEQ_FEATURE	active site:Proton donor	8	2.5641	2.54247	0.0387075	47.1054	APOBEC3B, ECE1, GLA, PDE2A, ACP6, MGAM, PHOSPHO1, MME
GOTERM_BP_FAT	GO:0007507~heart development	9	2.88462	2.34003	0.0388124	49.1918	NRP2, NOTCH1, NRP1, ECE1, ADM, JMJD6, FBN1, MECOM, SOD2
GOTERM_CC_FAT	GO:0031982~vesicle	19	6.08974	1.64761	0.0393293	40.4632	ARC, GABRA2, STX3, PDGFB, SLC3A2, RGL4, MMP14, MARCH3, SPAG9, NOTCH1, ECE1, MAP1LC3A, IGF2R, VEGFA, SEC22B, RAB38, GPNMB, FN1, SPP1
OMIM_DISEASE	Newly identified genetic risk variants for celiac disease related to the immune response	3	0.961538	9.25462	0.0394836	38.2214	IL18R1, TAGAP, IL18RAP
GENETIC_ASSOCIATION_DB_DISEASE	macular degeneration	5	1.60256	3.78595	0.0399217	46.1014	HMCN1, CYP1A1, CFB, VEGFA, SOD2
GOTERM_BP_FAT	GO:0045987~positive regulation of smooth muscle contraction	3	0.961538	9.3168	0.040091	50.3355	PTGS2, SPHK1, ADA
GOTERM_BP_FAT	GO:0030593~neutrophil chemotaxis	3	0.961538	9.3168	0.040091	50.3355	IL8, CXCL3, CXCR2
SP_PIR_KEYWORDS	ank repeat	9	2.88462	2.32681	0.0406524	43.5515	NOTCH3, TEX14, NOTCH1, CDKN2B, TANC2, RAI14, ASAP1, ANKLE2, KANK1
GOTERM_BP_FAT	GO:0030218~erythrocyte differentiation	4	1.28205	5.20008	0.0408804	51.0295	INHBA, JMJD6, VEGFA, DYRK3
SP_PIR_KEYWORDS	Immunoglobulin domain	14	4.48718	1.84825	0.0410664	43.8863	IL18R1, IL1R2, BTNL8, HAVCR1, IL18RAP, CD276, SIGLEC12, SLAMF7, ALCAM, IGFN1, HMCN1, TREM1, CEACAM3, CEACAM1
BIOCARTA	h_fibrinolysisPathway:Fibrinolysis Pathway	3	0.961538	8.70909	0.0422938	35.7147	SERPINE1, SERPINB2, PLAU
GOTERM_MF_FAT	GO:0004857~enzyme inhibitor activity	10	3.20513	2.15629	0.0430374	47.029	PHACTR1, CDKN2B, C3, TNFAIP8, SERPINE1, CD109, SERPINB2, TNFSF14, TRIB3, TFPI2
BBID	109.Chemokine_families	4	1.28205	4.40615	0.043568	26.1101	CCL22, IL8, CCL20, CCL4
GOTERM_BP_FAT	GO:0006897~endocytosis	9	2.88462	2.28685	0.0435989	53.3503	MICALL2, ARC, MSR1, PDLIM7, JMJD6, IGF2R, LRP12, TRIP10, MARCH3
GOTERM_BP_FAT	GO:0010324~membrane invagination	9	2.88462	2.28685	0.0435989	53.3503	MICALL2, ARC, MSR1, PDLIM7, JMJD6, IGF2R, LRP12, TRIP10, MARCH3
GOTERM_CC_FAT	GO:0005794~Golgi apparatus	23	7.37179	1.53245	0.0438108	43.9547	GAL3ST2, ARFGAP3, NBN, LITAF, LIMK2, RSAD2, ARFIP1, SDC4, KIFC3, GJB2, RND3, NOTCH1, ECE1, GLA, LPCAT1, IGF2R, SEC22B, PDE4DIP, RAB38, TRIP10, JAKMIP2, GALNT12, RHOBTB3
GOTERM_BP_FAT	GO:0060541~respiratory system development	6	1.92308	3.1056	0.0438189	53.5335	NOTCH1, JMJD6, VEGFA, MMP14, ADAMTS2, ADA
GOTERM_BP_FAT	GO:0048008~platelet-derived growth factor receptor signaling pathway	3	0.961538	8.82645	0.0442921	53.9253	PDGFB, VEGFA, TIPARP
INTERPRO	IPR000980:SH2 motif	6	1.92308	3.09446	0.0446507	49.1047	STAT4, CBLB, TNS1, VAV3, ABL2, MATK
GOTERM_CC_FAT	GO:0005604~basement membrane	5	1.60256	3.72436	0.0447843	44.6877	HMCN1, TNC, FBN1, VEGFA, FN1
SMART	SM00303:GPS	4	1.28205	4.97752	0.0451371	42.8493	GPR97, BAI1, GPR56, EMR3
GOTERM_BP_FAT	GO:0003006~reproductive developmental process	10	3.20513	2.13362	0.0452959	54.7461	INHBA, HSPA2, PTGS2, EREG, CSF1, VEGFA, MMP14, CDH6, SPP1, GJB2
PIR_SUPERFAMILY	PIRSF800007:secretin receptor-like G protein-coupled receptors	4	1.28205	4.96043	0.0453651	42.9808	GPR97, BAI1, GPR56, EMR3
INTERPRO	IPR000832:GPCR, family 2, secretin-like	4	1.28205	4.97804	0.0457729	49.9815	GPR97, BAI1, GPR56, EMR3
SP_PIR_KEYWORDS	developmental protein	20	6.41026	1.59303	0.0465978	48.1854	NRP2, DIXDC1, ARC, NRP1, PDLIM7, MITF, MMP19, BANP, MECOM, SLC7A5, NOTCH3, NOTCH1, EREG, HEY1, JMJD6, HES4, GTF2IRD1, VEGFA, IFRD1, DBN1
GOTERM_MF_FAT	GO:0030414~peptidase inhibitor activity	7	2.24359	2.66365	0.0476632	50.6098	C3, TNFAIP8, SERPINE1, CD109, SERPINB2, TNFSF14, TFPI2
UP_SEQ_FEATURE	domain:EGF-like 33	2	0.641026	41.1032	0.0477236	54.5654	NOTCH3, NOTCH1
UP_SEQ_FEATURE	domain:CARD 2	2	0.641026	41.1032	0.0477236	54.5654	DDX58, IFIH1
UP_SEQ_FEATURE	domain:EGF-like 34	2	0.641026	41.1032	0.0477236	54.5654	NOTCH3, NOTCH1
UP_SEQ_FEATURE	domain:CARD 1	2	0.641026	41.1032	0.0477236	54.5654	DDX58, IFIH1
GOTERM_BP_FAT	GO:0048660~regulation of smooth muscle cell proliferation	4	1.28205	4.86094	0.0483908	57.191	PTGS2, PDGFB, EREG, VEGFA
GOTERM_BP_FAT	GO:0009167~purine ribonucleoside monophosphate metabolic process	3	0.961538	8.38512	0.0486482	57.3886	NT5E, AMPD3, ADA
GOTERM_BP_FAT	GO:0030574~collagen catabolic process	3	0.961538	8.38512	0.0486482	57.3886	MMP19, ADAMTS2, MMP1
GOTERM_BP_FAT	GO:0009126~purine nucleoside monophosphate metabolic process	3	0.961538	8.38512	0.0486482	57.3886	NT5E, AMPD3, ADA
GOTERM_BP_FAT	GO:0006164~purine nucleotide biosynthetic process	7	2.24359	2.64396	0.0491855	57.7983	ATP2C2, SLC25A13, ADM, ATP9A, NT5E, AMPD3, ADA
GENETIC_ASSOCIATION_DB_DISEASE	inflammatory bowel disease	5	1.60256	3.53904	0.0493063	53.5637	PTGS2, C3, VEGFA, SERPINE1, IL1RN
GOTERM_MF_FAT	GO:0015175~neutral amino acid transmembrane transporter activity	3	0.961538	8.3171	0.0493931	51.89	SLC6A6, SLC3A2, SLC7A5
GOTERM_CC_FAT	GO:0031410~cytoplasmic vesicle	18	5.76923	1.62897	0.0497274	48.2751	ARC, GABRA2, STX3, PDGFB, SLC3A2, RGL4, MMP14, MARCH3, SPAG9, NOTCH1, ECE1, MAP1LC3A, IGF2R, VEGFA, SEC22B, RAB38, GPNMB, FN1
GOTERM_BP_FAT	GO:0030278~regulation of ossification	5	1.60256	3.58339	0.0504244	58.7291	PDLIM7, CSF1, CD276, RSAD2, ANKH
GOTERM_MF_FAT	GO:0019959~interleukin-8 binding	2	0.641026	38.8132	0.0504295	52.6421	CXCR1, CXCR2
GOTERM_CC_FAT	GO:0044420~extracellular matrix part	6	1.92308	2.97949	0.0506837	48.9438	HMCN1, SLC1A3, TNC, FBN1, VEGFA, FN1
INTERPRO	IPR017983:GPCR, family 2, secretin-like, conserved site	4	1.28205	4.77062	0.0508652	53.7864	GPR97, BAI1, GPR56, EMR3
GOTERM_BP_FAT	GO:0051302~regulation of cell division	4	1.28205	4.75752	0.0510342	59.1802	OSM, PDGFB, EREG, VEGFA
GOTERM_CC_FAT	GO:0016023~cytoplasmic membrane-bounded vesicle	16	5.12821	1.69018	0.0512658	49.347	GABRA2, ARC, STX3, PDGFB, SLC3A2, RGL4, MMP14, SPAG9, NOTCH1, ECE1, IGF2R, VEGFA, SEC22B, RAB38, GPNMB, FN1
INTERPRO	IPR010660:Notch, NOD region	2	0.641026	38.1649	0.0513232	54.115	NOTCH3, NOTCH1
INTERPRO	IPR003910:GPCR, family 2, orphan receptor, GPR56	2	0.641026	38.1649	0.0513232	54.115	GPR97, GPR56
UP_SEQ_FEATURE	topological domain:Cytoplasmic	67	21.4744	1.22433	0.0522436	57.9224	NRP2, KCNJ15, NRP1, MSR1, SLC22A13, GPR109B, GPR109A, TNFSF14, CXCR1, CXCR2, SDC4, TMEM140, CCRL2, SLC1A2, SLC1A3, CEACAM3, CEACAM1, SLC22A1, GPR97, BTNL8, STX3, IL18RAP, SLC3A2, SIGLEC12, MMP14, ATP2C2, EREG, IGF2R, CD82, LRP12, ATP9A, MGAM, GPR56, ERN1, TREM1, NETO2, GAL3ST2, IL1R2, CSF1, MME, SLC19A2, TNFRSF4, CDH6, ALCAM, DAGLA, ECE1, LPCAT1, ITGB8, ALOX5AP, BAI1, TNFRSF18, SEC22B, GPNMB, GAL…
GOTERM_BP_FAT	GO:0006633~fatty acid biosynthetic process	5	1.60256	3.53803	0.0524025	60.1752	LPL, PTGS2, ALOX5AP, ELOVL7, TMEM195
GOTERM_BP_FAT	GO:0045077~negative regulation of interferon-gamma biosynthetic process	2	0.641026	37.2672	0.0525021	60.2468	INHBA, CD276
GOTERM_BP_FAT	GO:0046085~adenosine metabolic process	2	0.641026	37.2672	0.0525021	60.2468	NT5E, ADA
GOTERM_BP_FAT	GO:0043490~malate-aspartate shuttle	2	0.641026	37.2672	0.0525021	60.2468	SLC1A3, SLC25A13
GOTERM_BP_FAT	GO:0070779~D-aspartate import	2	0.641026	37.2672	0.0525021	60.2468	SLC1A2, SLC1A3
GOTERM_BP_FAT	GO:0070777~D-aspartate transport	2	0.641026	37.2672	0.0525021	60.2468	SLC1A2, SLC1A3
UP_SEQ_FEATURE	domain:EGF-like 8; calcium-binding	3	0.961538	8.04194	0.0527367	58.2742	NOTCH3, NOTCH1, FBN1
GOTERM_BP_FAT	GO:0015804~neutral amino acid transport	3	0.961538	7.98583	0.0531524	60.7109	SLC6A6, SLC3A2, SLC7A5
GOTERM_BP_FAT	GO:0045933~positive regulation of muscle contraction	3	0.961538	7.98583	0.0531524	60.7109	PTGS2, SPHK1, ADA
KEGG_PATHWAY	hsa00600:Sphingolipid metabolism	4	1.28205	4.61538	0.0535903	46.4948	GLA, SGPP2, SPHK1, NEU4
GENETIC_ASSOCIATION_DB_DISEASE_CLASS	OTHER	32	10.2564	1.33552	0.0538615	33.51	ALPL, NBN, CYP1B1, PTGS2, PDGFB, C3, MITF, CD109, MME, CXCR1, MMP1, ECE1, HMCN1, HSPA2, SQSTM1, CD177, SERPINE1, LTF, FN1, SPP1, LPL, IRS2, IL8, CYP1A1, IL1RN, FBN1, GJB6, GJB2, SOD2, NOTCH3, VEGFA, PLAU
UP_SEQ_FEATURE	short sequence motif:Cell attachment site	5	1.60256	3.50312	0.0544088	59.4467	BAI1, GPNMB, ADAMTS2, SPP1, FN1
INTERPRO	IPR001245:Tyrosine protein kinase	6	1.92308	2.91089	0.0553915	56.94	TEX14, ZAK, MET, ABL2, MATK, AATK
PIR_SUPERFAMILY	PIRSF037826:transcription factor MafK	2	0.641026	34.723	0.0561171	50.2839	MAFG, MAFF
GOTERM_BP_FAT	GO:0040012~regulation of locomotion	8	2.5641	2.3292	0.0563793	62.9395	SPAG9, IRS2, IL8, PDGFB, CSF1, VEGFA, SPHK1, ADA
GOTERM_BP_FAT	GO:0048545~response to steroid hormone stimulus	8	2.5641	2.3292	0.0563793	62.9395	ALPL, PTGS2, PDGFB, ADM, IL1RN, CA4, MMP14, SPP1
GOTERM_BP_FAT	GO:0034101~erythrocyte homeostasis	4	1.28205	4.56333	0.0565265	63.0382	INHBA, JMJD6, VEGFA, DYRK3
GOTERM_BP_FAT	GO:0010033~response to organic substance	20	6.41026	1.55065	0.0566477	63.1194	ALPL, IRAK2, IRS2, CYP1B1, CYP1A1, PDGFB, PTGS2, CFB, IL1RN, PMAIP1, MMP14, SLC1A2, HSPA2, CDKN2B, ADM, ERN1, CA4, TJP2, DNAJB6, SPP1
UP_SEQ_FEATURE	domain:Fibronectin type-III 8	3	0.961538	7.70685	0.0569323	61.1578	TNC, FNDC3B, FN1
UP_SEQ_FEATURE	domain:Fibronectin type-III 7	3	0.961538	7.70685	0.0569323	61.1578	TNC, FNDC3B, FN1
GOTERM_BP_FAT	GO:0051270~regulation of cell motion	8	2.5641	2.31713	0.0576674	63.7954	SPAG9, IRS2, NRP1, PDGFB, CSF1, VEGFA, SPHK1, ADA
GOTERM_BP_FAT	GO:0009617~response to bacterium	8	2.5641	2.31713	0.0576674	63.7954	PTGS2, CYP1A1, ADM, CCL20, PGLYRP1, LTF, DEFA1, MECOM
UP_SEQ_FEATURE	binding site:ATP	15	4.80769	1.70631	0.0580943	61.9228	LIMK2, ZAK, MET, PIM2, MAP4K4, TEX14, CDC42BPG, PLK3, SBK1, MAPK13, ERN1, DYRK3, ABL2, AATK, MATK
INTERPRO	IPR002110:Ankyrin	9	2.88462	2.16482	0.0581154	58.7399	NOTCH3, TEX14, NOTCH1, CDKN2B, TANC2, RAI14, ASAP1, ANKLE2, KANK1
GOTERM_BP_FAT	GO:0046394~carboxylic acid biosynthetic process	7	2.24359	2.52455	0.0590033	64.6633	BCAT1, LPL, SLC1A3, PTGS2, ALOX5AP, ELOVL7, TMEM195
GOTERM_BP_FAT	GO:0016053~organic acid biosynthetic process	7	2.24359	2.52455	0.0590033	64.6633	BCAT1, LPL, SLC1A3, PTGS2, ALOX5AP, ELOVL7, TMEM195
GOTERM_BP_FAT	GO:0002520~immune system development	10	3.20513	2.02539	0.0591063	64.7294	CSF2, INHBA, NBN, JMJD6, CSF1, VEGFA, TIPARP, DYRK3, ADA, SOD2
GOTERM_BP_FAT	GO:0032102~negative regulation of response to external stimulus	4	1.28205	4.47207	0.0593737	64.9005	CD276, NT5E, ADA, SPP1
GOTERM_BP_FAT	GO:0015837~amine transport	6	1.92308	2.84241	0.0598205	65.1846	SLC1A2, SLC1A3, SLC25A13, SLC6A6, SLC3A2, SLC7A5
GENETIC_ASSOCIATION_DB_DISEASE	cytomegalovirus hearing loss/deafness	2	0.641026	32.5591	0.0598528	60.7934	GJB6, GJB2
GENETIC_ASSOCIATION_DB_DISEASE	2,3,7,8-Tetrachlorodibenzo-p-dioxin; pharmacokinetics	2	0.641026	32.5591	0.0598528	60.7934	CYP1B1, CYP1A1
GENETIC_ASSOCIATION_DB_DISEASE	pyelonephritis vesicoureteral reflux	2	0.641026	32.5591	0.0598528	60.7934	IL8, CXCR1
GENETIC_ASSOCIATION_DB_DISEASE	arthropathy, peripheral	2	0.641026	32.5591	0.0598528	60.7934	ALPL, ANKH
GENETIC_ASSOCIATION_DB_DISEASE	estradiol urinary estrogen metabolites	2	0.641026	32.5591	0.0598528	60.7934	CYP1B1, CYP1A1
GENETIC_ASSOCIATION_DB_DISEASE	asthma; chronic obstructive pulmonary disease/COPD	2	0.641026	32.5591	0.0598528	60.7934	CXCR1, CXCR2
SP_PIR_KEYWORDS	inflammation	3	0.961538	7.44581	0.0605581	57.7154	IL8, C3, CCL4
GOTERM_BP_FAT	GO:0048584~positive regulation of response to stimulus	9	2.88462	2.13181	0.0609876	65.9165	OSM, IRAK2, IL8, PDGFB, EREG, C3, CFB, VEGFA, ADA
GOTERM_BP_FAT	GO:0030097~hemopoiesis	9	2.88462	2.13181	0.0609876	65.9165	CSF2, INHBA, JMJD6, CSF1, VEGFA, TIPARP, DYRK3, ADA, SOD2
GENETIC_ASSOCIATION_DB_DISEASE	psoriatic arthritis	4	1.28205	4.34122	0.0610178	61.524	CYP1A1, VEGFA, IL1F5, SOD2
GENETIC_ASSOCIATION_DB_DISEASE	sepsis	4	1.28205	4.34122	0.0610178	61.524	HSPA2, SERPINE1, IL1RN, SOD2
UP_SEQ_FEATURE	repeat:TNFR-Cys 2	3	0.961538	7.39858	0.0612398	63.9232	TNFRSF10C, TNFRSF18, TNFRSF4
UP_SEQ_FEATURE	repeat:TNFR-Cys 1	3	0.961538	7.39858	0.0612398	63.9232	TNFRSF10C, TNFRSF18, TNFRSF4
GOTERM_CC_FAT	GO:0030425~dendrite	7	2.24359	2.49509	0.061613	56.0406	DFNB31, SLC1A2, ARC, PLK3, SLC1A3, DBN1, ADA
SMART	SM00181:EGF	9	2.88462	2.1173	0.0617588	53.8002	NOTCH3, NOTCH1, HMCN1, PTGS2, EREG, ITGB8, TNC, FBN1, PLAU
GOTERM_CC_FAT	GO:0030054~cell junction	15	4.80769	1.68243	0.0619086	56.2192	MICALL2, PHACTR1, KCNJ15, DIXDC1, GABRA2, ARC, STX3, FERMT2, PSD3, GJB6, SDC4, GJB2, TNS1, BAI1, TJP2
GOTERM_BP_FAT	GO:0030195~negative regulation of blood coagulation	3	0.961538	7.29141	0.0625789	66.8911	PDGFB, SERPINE1, PLAU
GOTERM_BP_FAT	GO:0015807~L-amino acid transport	3	0.961538	7.29141	0.0625789	66.8911	SLC1A2, SLC1A3, SLC7A5
GOTERM_BP_FAT	GO:0070663~regulation of leukocyte proliferation	5	1.60256	3.32743	0.0629177	67.0952	CBLB, CSF1, CD276, TNFRSF4, ADA
GOTERM_BP_FAT	GO:0032944~regulation of mononuclear cell proliferation	5	1.60256	3.32743	0.0629177	67.0952	CBLB, CSF1, CD276, TNFRSF4, ADA
UP_SEQ_FEATURE	domain:EGF-like 22; calcium-binding	2	0.641026	30.8274	0.0631215	65.0723	NOTCH3, FBN1
UP_SEQ_FEATURE	repeat:LNR 3	2	0.641026	30.8274	0.0631215	65.0723	NOTCH3, NOTCH1
UP_SEQ_FEATURE	domain:EGF-like 29; calcium-binding	2	0.641026	30.8274	0.0631215	65.0723	NOTCH3, FBN1
GENETIC_ASSOCIATION_DB_DISEASE	stroke	5	1.60256	3.25591	0.0635544	63.0711	NOTCH3, LPL, ALOX5AP, SERPINE1, MMP1
SP_PIR_KEYWORDS	Hearing	3	0.961538	7.15943	0.064928	60.3464	DFNB31, GJB6, GJB2
PIR_SUPERFAMILY	PIRSF038545:chemokine receptor	3	0.961538	7.10243	0.0650225	55.6718	CCRL2, CXCR1, CXCR2
GOTERM_BP_FAT	GO:0044271~nitrogen compound biosynthetic process	11	3.52564	1.89203	0.0654806	68.6011	BCAT1, ARG1, ATP2C2, SLC1A3, SLC25A13, ADM, ATP9A, SMS, NT5E, AMPD3, ADA
GENETIC_ASSOCIATION_DB_DISEASE	cardiovascular disease; periodontal disease	3	0.961538	6.97696	0.0655658	64.2563	LPL, IL1RN, MMP1
GENETIC_ASSOCIATION_DB_DISEASE	hematology indices	3	0.961538	6.97696	0.0655658	64.2563	IL8, CXCR1, CXCR2
GENETIC_ASSOCIATION_DB_DISEASE	menopause	3	0.961538	6.97696	0.0655658	64.2563	CYP1B1, CYP1A1, SERPINE1
GOTERM_BP_FAT	GO:0046649~lymphocyte activation	8	2.5641	2.24727	0.065719	68.7378	NBN, CBLB, JMJD6, CD276, TNFSF14, SLAMF7, TNFRSF4, ADA
GENETIC_ASSOCIATION_DB_DISEASE	preeclampsia	6	1.92308	2.71326	0.0658305	64.4096	LPL, CYP1A1, VEGFA, SERPINE1, IL1RN, SOD2
GOTERM_CC_FAT	GO:0042470~melanosome	5	1.60256	3.26404	0.0664958	58.9069	SLC3A2, SEC22B, RAB38, MMP14, GPNMB
GOTERM_CC_FAT	GO:0048770~pigment granule	5	1.60256	3.26404	0.0664958	58.9069	SLC3A2, SEC22B, RAB38, MMP14, GPNMB
GOTERM_MF_FAT	GO:0050544~arachidonic acid binding	2	0.641026	29.1099	0.0666702	63.0875	STX3, ALOX5AP
GOTERM_BP_FAT	GO:0051605~protein maturation by peptide bond cleavage	5	1.60256	3.25005	0.0674121	69.6929	ECE1, C3, CFB, MMP14, ADAMTS2
GOTERM_MF_FAT	GO:0004950~chemokine receptor activity	3	0.961538	6.98637	0.0675151	63.5673	CCRL2, CXCR1, CXCR2
GOTERM_MF_FAT	GO:0019239~deaminase activity	3	0.961538	6.98637	0.0675151	63.5673	GNPDA1, AMPD3, ADA
GOTERM_MF_FAT	GO:0005343~organic acid:sodium symporter activity	3	0.961538	6.98637	0.0675151	63.5673	SLC1A2, SLC1A3, SLC6A6
GOTERM_MF_FAT	GO:0004896~cytokine receptor activity	4	1.28205	4.23416	0.0677036	63.6735	IL18R1, IL1R2, CXCR1, CXCR2
SP_PIR_KEYWORDS	cytoplasm	65	20.8333	1.21043	0.0677181	61.946	NAF1, GNPDA1, PDLIM7, ZAK, FERMT2, TNFSF14, SLC7A5, KANK1, DFNB31, ISG15, MAP1LC3A, FAM129A, CYHR1, LRRC50, MATK, NLRP6, ARC, LIMK2, EXOSC4, HERC6, BCL2A1, RAI14, SPAG9, TNS1, PTRF, TXN, TNFAIP8, SERPINB2, TXNRD1, PDE4DIP, DBN1, BCAT1, IFIH1, ARFGAP3, EID3, DNAH17, ASAP1, ACAT2, NECAB2, ARG1, STAT4, RILPL2, SBK1, SQSTM1, PLIN4, TRIP10, UBTD2, PHLDA2, AATK, MICALL2, DIXDC1, PHACTR1, S100P, IL1RN, …
INTERPRO	IPR017358:GTP-binding, GEM/REM/Rad	2	0.641026	28.6237	0.0678408	64.61	RRAD, GEM
INTERPRO	IPR011656:Notch, NODP region	2	0.641026	28.6237	0.0678408	64.61	NOTCH3, NOTCH1
GOTERM_BP_FAT	GO:0001889~liver development	4	1.28205	4.21893	0.0683093	70.1877	NOTCH1, CYP1A1, ADA, SOD2
SP_PIR_KEYWORDS	Endocytosis	5	1.60256	3.23169	0.0690227	62.6732	ARC, MSR1, LRP12, TRIP10, MARCH3
UP_SEQ_FEATURE	active site:Proton acceptor	17	5.44872	1.59291	0.0691546	68.5294	ZAK, PTGS2, MET, PIM2, ACAT2, MAP4K4, CDC42BPG, PLK3, SBK1, MAPK13, ERN1, DYRK3, TXNRD1, ABL2, NEU4, AATK, MATK
GOTERM_BP_FAT	GO:0001780~neutrophil homeostasis	2	0.641026	27.9504	0.0693854	70.7713	GPR109B, GPR109A, MECOM
INTERPRO	IPR000827:Small chemokine, C-C group, conserved site	3	0.961538	6.86969	0.0696917	65.635	CCL22, CCL20, CCL4
UP_SEQ_FEATURE	domain:EGF-like 7; calcium-binding	3	0.961538	6.85054	0.0701722	69.0798	NOTCH1, HMCN1, FBN1
UP_SEQ_FEATURE	domain:SH2	5	1.60256	3.21119	0.0702975	69.1469	STAT4, TNS1, VAV3, ABL2, MATK
PIR_SUPERFAMILY	PIRSF001950:small inducible chemokine, C/CC types	3	0.961538	6.79363	0.0703499	58.6333	CCL22, CCL20, CCL4
KEGG_PATHWAY	hsa04622:RIG-I-like receptor signaling pathway	5	1.60256	3.16901	0.0704095	56.351	DDX58, IFIH1, ISG15, IL8, MAPK13
GOTERM_MF_FAT	GO:0005099~Ras GTPase activator activity	5	1.60256	3.19889	0.0705416	65.2385	RASAL2, RASAL1, RAPGEF2, ARHGAP10, DOCK4
INTERPRO	IPR013032:EGF-like region, conserved site	10	3.20513	1.95384	0.0705756	66.1146	NOTCH3, NOTCH1, HMCN1, PTGS2, EREG, ITGB8, TNC, FBN1, PLAU, FN1
INTERPRO	IPR013106:Immunoglobulin V-set	9	2.88462	2.06918	0.07095	66.3159	IL18R1, BTNL8, HAVCR1, CD276, SIGLEC12, SLAMF7, TREM1, CEACAM3, CEACAM1
INTERPRO	IPR006209:EGF	6	1.92308	2.7046	0.0712073	66.4536	NOTCH3, NOTCH1, PTGS2, EREG, TNC, FBN1
GOTERM_BP_FAT	GO:0008360~regulation of cell shape	4	1.28205	4.1408	0.071416	71.8433	VEGFA, FERMT2, AKAP2, FN1
SP_PIR_KEYWORDS	cleavage on pair of basic residues	9	2.88462	2.06065	0.0721225	64.3497	OSM, INHBA, PDGFB, ADM, C3, CFB, MMP14, MMP25, CDH6
GOTERM_BP_FAT	GO:0009161~ribonucleoside monophosphate metabolic process	3	0.961538	6.7081	0.0725211	72.411	NT5E, AMPD3, ADA
GOTERM_CC_FAT	GO:0032432~actin filament bundle	3	0.961538	6.70385	0.0725906	62.2426	MICALL2, PDLIM7, FERMT2
GOTERM_BP_FAT	GO:0051726~regulation of cell cycle	11	3.52564	1.85773	0.0732942	72.8017	OSM, INHBA, NBN, PTGS2, ZAK, CYP1A1, CDKN2B, EREG, BTG3, SPHK1, GTF2H1
UP_SEQ_FEATURE	repeat:TPR 3	6	1.92308	2.68065	0.0735839	70.8602	IFIT3, IFIT2, IFIT1, RGPD2, DNAH17, TANC2
PIR_SUPERFAMILY	PIRSF002279:notch protein	2	0.641026	26.0423	0.0741189	60.6177	NOTCH3, NOTCH1
PIR_SUPERFAMILY	PIRSF038017:GTP-binding protein, GEM type	2	0.641026	26.0423	0.0741189	60.6177	RRAD, GEM
PIR_SUPERFAMILY	PIRSF038017:GTP-binding_GEM	2	0.641026	26.0423	0.0741189	60.6177	RRAD, GEM
PIR_SUPERFAMILY	PIRSF500568:growth regulated protein, alpha/beta/gamma types	2	0.641026	26.0423	0.0741189	60.6177	CXCL5, CXCL3
GENETIC_ASSOCIATION_DB_DISEASE	asthma atopy	3	0.961538	6.51183	0.0741951	68.9492	CSF2, PTGS2, PLAU
GOTERM_BP_FAT	GO:0010035~response to inorganic substance	8	2.5641	2.1815	0.0744347	73.3686	SLC1A3, SLC25A13, PTGS2, CYP1A1, SERPINE1, ADA, MT1X, SOD2
GOTERM_BP_FAT	GO:0051048~negative regulation of secretion	4	1.28205	4.06551	0.0745853	73.4426	OSM, INHBA, TNFRSF4, ADA
INTERPRO	IPR008937:Ras guanine nucleotide exchange factor	3	0.961538	6.60547	0.0746582	68.25	RGL4, RAPGEF2, RALGDS
GOTERM_BP_FAT	GO:0042110~T cell activation	6	1.92308	2.66194	0.0747226	73.5099	CBLB, JMJD6, CD276, TNFSF14, TNFRSF4, ADA
BIOCARTA	h_stemPathway:Regulation of hematopoiesis by cytokines	3	0.961538	6.38667	0.0747503	54.8125	CSF2, IL8, CSF1
GENETIC_ASSOCIATION_DB_DISEASE	cardiovascular disease	5	1.60256	3.07162	0.0755168	69.615	LPL, PTGS2, CYP1A1, FBN1, SERPINE1
GOTERM_BP_FAT	GO:0022610~biological adhesion	19	6.08974	1.51514	0.0755695	73.9216	NRP2, NRP1, TNC, FERMT2, SIGLEC12, SLAMF7, CCL4, CDH6, ALCAM, RND3, TNFAIP6, ITGB8, GPR56, BAI1, GPNMB, ABL2, CEACAM1, FN1, SPP1
GOTERM_BP_FAT	GO:0045137~development of primary sexual characteristics	6	1.92308	2.64098	0.0767153	74.469	INHBA, EREG, VEGFA, MMP14, CDH6, GJB2
GOTERM_BP_FAT	GO:0007155~cell adhesion	19	6.08974	1.51731	0.0772259	74.7095	NRP2, NRP1, TNC, FERMT2, SIGLEC12, SLAMF7, CCL4, CDH6, ALCAM, RND3, TNFAIP6, ITGB8, GPR56, BAI1, GPNMB, ABL2, CEACAM1, FN1, SPP1
GOTERM_MF_FAT	GO:0019956~chemokine binding	3	0.961538	6.46886	0.0772763	68.7047	CCRL2, CXCR1, CXCR2
GOTERM_CC_FAT	GO:0042641~actomyosin	3	0.961538	6.45556	0.0775405	64.7659	PDLIM7, FERMT2, DBN1
GOTERM_BP_FAT	GO:0048146~positive regulation of fibroblast proliferation	3	0.961538	6.4501	0.0776705	74.9171	PDGFB, EREG, SPHK1
GOTERM_BP_FAT	GO:0050819~negative regulation of coagulation	3	0.961538	6.4501	0.0776705	74.9171	PDGFB, SERPINE1, PLAU
GOTERM_BP_FAT	GO:0044243~multicellular organismal catabolic process	3	0.961538	6.4501	0.0776705	74.9171	MMP19, ADAMTS2, MMP1
GOTERM_BP_FAT	GO:0046677~response to antibiotic	3	0.961538	6.4501	0.0776705	74.9171	ALPL, SLC1A3, CYP1A1
SP_PIR_KEYWORDS	chromoprotein	4	1.28205	4.00312	0.0777677	67.2249	CYP1B1, PTGS2, CYP1A1, CYP4F3
GOTERM_BP_FAT	GO:0070665~positive regulation of leukocyte proliferation	4	1.28205	3.99292	0.0778161	74.9847	CSF1, CD276, TNFRSF4, ADA
GOTERM_BP_FAT	GO:0032946~positive regulation of mononuclear cell proliferation	4	1.28205	3.99292	0.0778161	74.9847	CSF1, CD276, TNFRSF4, ADA
GOTERM_BP_FAT	GO:0042592~homeostatic process	20	6.41026	1.4887	0.0781391	75.1342	MAFG, LPL, NBN, IRS2, CSF1, GPR109B, GPR109A, TNFSF14, MECOM, SOD2, DFNB31, INHBA, ADM, JMJD6, MT2A, VEGFA, TXN, SERPINE1, LTF, DYRK3, TXNRD1
UP_SEQ_FEATURE	domain:EGF-like 26	2	0.641026	24.6619	0.0782712	73.1498	NOTCH3, NOTCH1
UP_SEQ_FEATURE	domain:EGF-like 20	2	0.641026	24.6619	0.0782712	73.1498	NOTCH3, NOTCH1
UP_SEQ_FEATURE	domain:EGF-like 27	2	0.641026	24.6619	0.0782712	73.1498	NOTCH3, NOTCH1
UP_SEQ_FEATURE	site:Cleavage; by furin-like protease	2	0.641026	24.6619	0.0782712	73.1498	NOTCH3, NOTCH1
UP_SEQ_FEATURE	domain:EGF-like 28	2	0.641026	24.6619	0.0782712	73.1498	NOTCH3, NOTCH1
UP_SEQ_FEATURE	repeat:LNR 2	2	0.641026	24.6619	0.0782712	73.1498	NOTCH3, NOTCH1
UP_SEQ_FEATURE	domain:EGF-like 24	2	0.641026	24.6619	0.0782712	73.1498	NOTCH3, NOTCH1
UP_SEQ_FEATURE	repeat:LNR 1	2	0.641026	24.6619	0.0782712	73.1498	NOTCH3, NOTCH1
UP_SEQ_FEATURE	domain:EGF-like 25; calcium-binding	2	0.641026	24.6619	0.0782712	73.1498	NOTCH1, FBN1
UP_SEQ_FEATURE	domain:EGF-like 32; calcium-binding	2	0.641026	24.6619	0.0782712	73.1498	NOTCH1, FBN1
UP_SEQ_FEATURE	domain:EGF-like 31; calcium-binding	2	0.641026	24.6619	0.0782712	73.1498	NOTCH1, FBN1
UP_SEQ_FEATURE	domain:EGF-like 30; calcium-binding	2	0.641026	24.6619	0.0782712	73.1498	NOTCH3, FBN1
SP_PIR_KEYWORDS	egf-like domain	8	2.5641	2.1582	0.0785332	67.5977	NOTCH3, NOTCH1, HMCN1, EREG, TNC, FBN1, EMR3, PLAU
GOTERM_CC_FAT	GO:0005887~integral to plasma membrane	28	8.97436	1.36936	0.0785425	65.2574	KCNJ15, MSR1, SLC22A13, GPR109B, GPR109A, MME, CXCR2, SDC4, TNFRSF4, CCRL2, ITGB8, BAI1, GPNMB, RAPGEF2, CEACAM1, SLC22A1, MET, MMP14, ANKH, NOTCH3, OSM, TNFRSF10C, SLC25A13, EREG, CD82, LRP12, IGF2R, GPR56, SLC6A6
GOTERM_BP_FAT	GO:0048511~rhythmic process	6	1.92308	2.62035	0.0787365	75.4084	INHBA, EREG, VEGFA, PGLYRP1, MMP14, ADA
UP_SEQ_FEATURE	domain:Fibronectin type-III 4	4	1.28205	3.97773	0.0789243	73.4551	IGFN1, TNC, FNDC3B, FN1
UP_SEQ_FEATURE	domain:Ras-GEF	3	0.961538	6.37809	0.079498	73.7206	RGL4, RAPGEF2, RALGDS
GENETIC_ASSOCIATION_DB_DISEASE	chronic obstructive pulmonary disease/COPD	5	1.60256	3.01474	0.0797413	71.6546	IL8, SERPINE1, IL1RN, MMP14, MMP1
SP_PIR_KEYWORDS	cell adhesion	12	3.84615	1.76441	0.0799428	68.2741	ALCAM, TNFAIP6, ITGB8, TNC, BAI1, FERMT2, SIGLEC12, ABL2, ADA, CDH6, SPP1, FN1
GENETIC_ASSOCIATION_DB_DISEASE_CLASS	REPRODUCTION	13	4.16667	1.66486	0.080953	46.3272	LPL, CYP1B1, PTGS2, CYP1A1, IL1RN, MMP1, ADA, SOD2, INHBA, IGF2R, SERPINE1, VEGFA, SERPINB2
GOTERM_BP_FAT	GO:0050900~leukocyte migration	4	1.28205	3.92287	0.0811073	76.4687	IL8, PDGFB, CXCL3, CXCR2
GOTERM_BP_FAT	GO:0043085~positive regulation of catalytic activity	15	4.80769	1.61252	0.0817605	76.7532	VAV3, PDGFB, ZAK, CSF1, MET, SPHK1, DGKH, CXCR2, PMAIP1, SDC4, SPAG9, EREG, ERN1, PSMD5, ABL2
GOTERM_BP_FAT	GO:0051056~regulation of small GTPase mediated signal transduction	9	2.88462	1.99646	0.0819499	76.8351	RASAL2, RASAL1, ARFGAP3, VAV3, CSF1, PSD3, ASAP1, RAPGEF2, RALGDS
GOTERM_BP_FAT	GO:0030334~regulation of cell migration	7	2.24359	2.31542	0.0823685	77.0151	SPAG9, IRS2, PDGFB, CSF1, VEGFA, SPHK1, ADA
GENETIC_ASSOCIATION_DB_DISEASE	nephropathy, IgA	4	1.28205	3.83049	0.0825451	72.9368	PDGFB, VEGFA, SERPINE1, LTF
GOTERM_MF_FAT	GO:0005506~iron ion binding	10	3.20513	1.89025	0.0827362	71.2757	CYP1B1, PTGS2, CYP1A1, JMJD6, SLC25A37, LTF, RSAD2, CYP4F3, NT5E, TMEM195
GOTERM_BP_FAT	GO:0048666~neuron development	11	3.52564	1.81389	0.0829067	77.2446	NRP2, DFNB31, ALCAM, NOTCH1, NRP1, STX3, SLC1A3, ADM, BAI1, VEGFA, SOD2
GENETIC_ASSOCIATION_DB_DISEASE_CLASS	PHARMACOGENOMIC	16	5.12821	1.5399	0.083312	47.3345	NBN, IRS2, CYP1B1, IL8, PTGS2, CYP1A1, IL1RN, SLC3A2, SLC7A5, ADA, SOD2, ORM1, ALOX5AP, VEGFA, SERPINE1, SLC22A1
INTERPRO	IPR017981:GPCR, family 2-like	4	1.28205	3.88118	0.0833927	72.4043	GPR97, BAI1, GPR56, EMR3
UP_SEQ_FEATURE	repeat:ANK 2	8	2.5641	2.12603	0.0834549	75.4849	NOTCH3, TEX14, NOTCH1, CDKN2B, TANC2, RAI14, ASAP1, KANK1
GOTERM_BP_FAT	GO:0009967~positive regulation of signal transduction	10	3.20513	1.89494	0.0836209	77.5458	OSM, CSF2, ECE1, CDKN2B, LITAF, EREG, CSF1, VEGFA, PIM2, ADA
GOTERM_MF_FAT	GO:0005096~GTPase activator activity	8	2.5641	2.11708	0.0836632	71.6922	RASAL2, RASAL1, ARFGAP3, VAV3, ASAP1, RAPGEF2, ARHGAP10, DOCK4
INTERPRO	IPR004279:Perilipin	2	0.641026	22.899	0.0840717	72.705	PLIN5, PLIN4
INTERPRO	IPR006650:Adenosine/AMP deaminase active site	2	0.641026	22.899	0.0840717	72.705	AMPD3, ADA
SP_PIR_KEYWORDS	heterodimer	5	1.60256	3.01206	0.0844195	70.3362	INHBA, ITGB8, SLC3A2, PLAU, FN1
SMART	SM00252:SH2	6	1.92308	2.55602	0.084551	65.7021	STAT4, CBLB, TNS1, VAV3, ABL2, MATK
GOTERM_BP_FAT	GO:0022604~regulation of cell morphogenesis	6	1.92308	2.56034	0.0849705	78.1048	NRP1, VEGFA, FERMT2, AKAP2, SPP1, FN1
GOTERM_BP_FAT	GO:0009404~toxin metabolic process	2	0.641026	22.3603	0.0859691	78.51	CYP1B1, CYP1A1
GOTERM_BP_FAT	GO:0010886~positive regulation of cholesterol storage	2	0.641026	22.3603	0.0859691	78.51	LPL, MSR1
GOTERM_BP_FAT	GO:0042940~D-amino acid transport	2	0.641026	22.3603	0.0859691	78.51	SLC1A2, SLC1A3
INTERPRO	IPR001881:EGF-like calcium-binding	5	1.60256	2.98164	0.0866442	73.8168	NOTCH3, NOTCH1, HMCN1, FBN1, EMR3
INTERPRO	IPR018097:EGF-like calcium-binding, conserved site	5	1.60256	2.98164	0.0866442	73.8168	NOTCH3, NOTCH1, HMCN1, FBN1, EMR3
GOTERM_MF_FAT	GO:0000287~magnesium ion binding	13	4.16667	1.67446	0.0878178	73.4906	ALPL, S100P, ZAK, SPHK1, GEM, ATP2C2, CDC42BPG, ATP9A, ERN1, TGM3, PHOSPHO1, DYRK3, ABL2
GOTERM_BP_FAT	GO:0034754~cellular hormone metabolic process	4	1.28205	3.78989	0.087867	79.2606	ECE1, CYP1B1, CYP1A1, ADM
SP_PIR_KEYWORDS	extracellular protein	3	0.961538	6.00468	0.0882238	71.9901	VEGFA, IL1RN, CHI3L1
GOTERM_BP_FAT	GO:0000272~polysaccharide catabolic process	3	0.961538	5.98937	0.0882972	79.4273	MGAM, PGLYRP1, CHI3L1
GOTERM_BP_FAT	GO:0032963~collagen metabolic process	3	0.961538	5.98937	0.0882972	79.4273	MMP19, ADAMTS2, MMP1
GOTERM_BP_FAT	GO:0045740~positive regulation of DNA replication	3	0.961538	5.98937	0.0882972	79.4273	CSF2, PDGFB, EREG
GENETIC_ASSOCIATION_DB_DISEASE	laryngeal cancer pharyngeal cancer	2	0.641026	21.7061	0.0884362	75.4565	PTGS2, IL8
GENETIC_ASSOCIATION_DB_DISEASE	hot flashes	2	0.641026	21.7061	0.0884362	75.4565	CYP1B1, CYP1A1
GENETIC_ASSOCIATION_DB_DISEASE	hearing loss, sensorineural	2	0.641026	21.7061	0.0884362	75.4565	GJB6, GJB2
GENETIC_ASSOCIATION_DB_DISEASE	bladder cancer leukemia, myeloid lung cancer	2	0.641026	21.7061	0.0884362	75.4565	CYP1B1, CYP1A1
GENETIC_ASSOCIATION_DB_DISEASE	nephrolithiasis	2	0.641026	21.7061	0.0884362	75.4565	PLAU, SPP1
GENETIC_ASSOCIATION_DB_DISEASE	melphalan pharmacokinetics melphalan side effects	2	0.641026	21.7061	0.0884362	75.4565	SLC3A2, SLC7A5
GENETIC_ASSOCIATION_DB_DISEASE	chondrocalcinosis	2	0.641026	21.7061	0.0884362	75.4565	ALPL, ANKH
SP_PIR_KEYWORDS	serine/threonine-protein kinase	11	3.52564	1.79142	0.0885987	72.1484	MAP4K4, CDC42BPG, PLK3, ZAK, LIMK2, SBK1, MAPK13, ERN1, DYRK3, PIM2, AATK
GENETIC_ASSOCIATION_DB_DISEASE	breast cancer	14	4.48718	1.5938	0.0888065	75.6073	LPL, NBN, IRS2, CYP1B1, IL8, PTGS2, CYP1A1, MMP1, SOD2, TNFRSF10C, TXN, SERPINE1, VEGFA, TXNRD1
UP_SEQ_FEATURE	domain:Fibronectin type-III 6	3	0.961538	5.9666	0.0891827	77.8431	TNC, FNDC3B, FN1
UP_SEQ_FEATURE	domain:TSP type-1 4	3	0.961538	5.9666	0.0891827	77.8431	HMCN1, BAI1, ADAMTS2
INTERPRO	IPR000152:EGF-type aspartate/asparagine hydroxylation conserved site	5	1.60256	2.9509	0.0892002	74.8796	NOTCH3, NOTCH1, HMCN1, FBN1, EMR3
GOTERM_BP_FAT	GO:0045664~regulation of neuron differentiation	6	1.92308	2.52184	0.0892671	79.7984	NOTCH3, NBN, NOTCH1, NRP1, DBN1, SPP1
GOTERM_MF_FAT	GO:0070011~peptidase activity, acting on L-amino acid peptides	15	4.80769	1.5907	0.089598	74.2282	CFB, LGMN, MMP19, MME, MMP14, MMP1, MMP25, USP18, ECE1, SERPINE1, SERPINB2, LTF, ADAMTS2, ADAMDEC1, PLAU
GOTERM_BP_FAT	GO:0016192~vesicle-mediated transport	16	5.12821	1.5528	0.0897623	79.9855	MICALL2, ARFGAP3, ARC, VAV3, STX3, MSR1, PDLIM7, TSNARE1, MARCH3, JMJD6, SQSTM1, LRP12, IGF2R, SEC22B, TRIP10, RHOBTB3
SP_PIR_KEYWORDS	stress response	4	1.28205	3.76051	0.0899012	72.6918	MAFF, HSPA2, TRIB3, FAM129A
GENETIC_ASSOCIATION_DB_DISEASE	periodontitis	6	1.92308	2.47285	0.0901037	76.1289	IL1R2, CSF1, SERPINE1, IL1RN, MMP1, SPP1
GOTERM_CC_FAT	GO:0042995~cell projection	18	5.76923	1.50043	0.0902735	70.5596	NRP2, ARC, NRP1, STX3, PDLIM7, DNAH17, MET, DPYSL3, ADA, DOCK4, DFNB31, ALCAM, SLC1A2, PLK3, SLC1A3, DBN1, LRRC50, SPP1
INTERPRO	IPR008271:Serine/threonine protein kinase, active site	11	3.52564	1.77887	0.0913263	75.7328	IRAK2, MAP4K4, CDC42BPG, PLK3, ZAK, LIMK2, SBK1, MAPK13, ERN1, DYRK3, PIM2
SP_PIR_KEYWORDS	microsome	5	1.60256	2.92681	0.0914903	73.3416	CYP1B1, PTGS2, PTRF, CYP1A1, CYP4F3
PIR_SUPERFAMILY	PIRSF036881:PAT	2	0.641026	20.8338	0.0917798	68.8045	PLIN5, PLIN4
GOTERM_BP_FAT	GO:0045596~negative regulation of cell differentiation	8	2.5641	2.0704	0.0920968	80.8456	NOTCH3, INHBA, NBN, NOTCH1, NRP1, EREG, SOD2, SPP1
GOTERM_MF_FAT	GO:0005539~glycosaminoglycan binding	6	1.92308	2.49513	0.0922751	75.3015	LPL, TNFAIP6, VEGFA, PGLYRP1, GPNMB, FN1
SP_PIR_KEYWORDS	thioester bond	2	0.641026	20.6828	0.0926093	73.7904	C3, CD109
GOTERM_MF_FAT	GO:0030545~receptor regulator activity	3	0.961538	5.82197	0.0926769	75.4589	IL1F9, IL1RN, IL1F5
GOTERM_BP_FAT	GO:0030182~neuron differentiation	13	4.16667	1.65916	0.0928005	81.098	NRP2, DFNA5, STX3, NRP1, SOD2, ALCAM, NOTCH3, DFNB31, NOTCH1, SLC1A3, ADM, BAI1, VEGFA
UP_SEQ_FEATURE	domain:EGF-like 19; calcium-binding	2	0.641026	20.5516	0.0931767	79.3595	NOTCH1, FBN1
UP_SEQ_FEATURE	cross-link:Isoglutamyl cysteine thioester (Cys-Gln)	2	0.641026	20.5516	0.0931767	79.3595	C3, CD109
UP_SEQ_FEATURE	domain:F5/8 type C 2	2	0.641026	20.5516	0.0931767	79.3595	NRP2, NRP1
UP_SEQ_FEATURE	domain:F5/8 type C 1	2	0.641026	20.5516	0.0931767	79.3595	NRP2, NRP1
GOTERM_BP_FAT	GO:0050865~regulation of cell activation	7	2.24359	2.23603	0.0931839	81.2342	INHBA, CBLB, PDGFB, CD276, TNFSF14, TNFRSF4, ADA
GOTERM_BP_FAT	GO:0051051~negative regulation of transport	6	1.92308	2.48448	0.0936747	81.4071	OSM, INHBA, IRS2, PTGS2, TNFRSF4, ADA
GOTERM_BP_FAT	GO:0050921~positive regulation of chemotaxis	3	0.961538	5.78284	0.0937636	81.4383	IL8, PDGFB, VEGFA
SP_PIR_KEYWORDS	Protease	13	4.16667	1.66659	0.0938961	74.298	CFB, LGMN, MMP19, MME, MMP14, MMP1, MMP25, USP18, ECE1, LTF, ADAMTS2, PLAU, ADAMDEC1
GOTERM_BP_FAT	GO:0048534~hemopoietic or lymphoid organ development	9	2.88462	1.93503	0.093936	81.4986	CSF2, INHBA, JMJD6, CSF1, VEGFA, TIPARP, DYRK3, ADA, SOD2
GOTERM_BP_FAT	GO:0050866~negative regulation of cell activation	4	1.28205	3.66563	0.0948557	81.8172	INHBA, CBLB, PDGFB, CD276
GOTERM_BP_FAT	GO:0007605~sensory perception of sound	5	1.60256	2.88149	0.0949675	81.8556	DFNB31, DFNA5, SLC1A3, GJB6, GJB2
INTERPRO	IPR001895:Guanine-nucleotide dissociation stimulator CDC25	3	0.961538	5.72474	0.0955642	77.3535	RGL4, RAPGEF2, RALGDS
UP_SEQ_FEATURE	repeat:ANK 3	7	2.24359	2.22466	0.095587	80.2271	NOTCH3, TEX14, NOTCH1, CDKN2B, TANC2, RAI14, KANK1
SP_PIR_KEYWORDS	antibiotic	4	1.28205	3.64991	0.0962465	75.2015	CCL20, PGLYRP1, LTF, DEFA1
GOTERM_CC_FAT	GO:0031226~intrinsic to plasma membrane	28	8.97436	1.33893	0.0964382	73.0363	KCNJ15, MSR1, SLC22A13, GPR109B, GPR109A, MME, CXCR2, SDC4, TNFRSF4, CCRL2, ITGB8, BAI1, GPNMB, RAPGEF2, CEACAM1, SLC22A1, MET, MMP14, ANKH, NOTCH3, OSM, TNFRSF10C, SLC25A13, EREG, CD82, LRP12, IGF2R, GPR56, SLC6A6
SP_PIR_KEYWORDS	calcium	19	6.08974	1.46814	0.0967352	75.3856	S100P, FBN1, MMP19, MMP14, MMP1, MMP25, NECAB2, CDH6, GJB2, ATP2C2, NOTCH1, CBLB, DAGLA, SLC25A13, HMCN1, LPCAT1, TGM3, EMR3, GALNT12
INTERPRO	IPR013111:EGF, extracellular	4	1.28205	3.63476	0.0969658	77.8669	NOTCH3, ITGB8, TNC, FBN1
GENETIC_ASSOCIATION_DB_DISEASE	bone density	7	2.24359	2.17061	0.0974505	78.8915	ALPL, MITF, SERPINE1, MMP1, CEACAM1, PLAU, SPP1
INTERPRO	IPR017442:Serine/threonine protein kinase-related	11	3.52564	1.7541	0.0975752	78.0868	IRAK2, MAP4K4, CDC42BPG, PLK3, LIMK2, SBK1, MAPK13, ERN1, TRIB3, DYRK3, PIM2
UP_SEQ_FEATURE	site:Cleavage	4	1.28205	3.62676	0.0976376	80.9381	IFIH1, MET, TNFSF14, EMR3
GOTERM_CC_FAT	GO:0005925~focal adhesion	5	1.60256	2.84804	0.0979688	73.6208	KCNJ15, DIXDC1, TNS1, FERMT2, SDC4
GOTERM_MF_FAT	GO:0016814~hydrolase activity, acting on carbon-nitrogen (but not peptide) bonds, in cyclic amidines	3	0.961538	5.63417	0.0979935	77.4562	APOBEC3B, AMPD3, ADA
GOTERM_MF_FAT	GO:0050542~icosanoid binding	2	0.641026	19.4066	0.0983268	77.5762	STX3, ALOX5AP
GOTERM_MF_FAT	GO:0050543~icosatetraenoic acid binding	2	0.641026	19.4066	0.0983268	77.5762	STX3, ALOX5AP
GOTERM_BP_FAT	GO:0022602~ovulation cycle process	4	1.28205	3.6065	0.0984331	83.0081	INHBA, EREG, VEGFA, MMP14
GOTERM_BP_FAT	GO:0006275~regulation of DNA replication	4	1.28205	3.6065	0.0984331	83.0081	CSF2, NBN, PDGFB, EREG
UP_SEQ_FEATURE	repeat:TPR 1	6	1.92308	2.44986	0.098664	81.2848	IFIT3, IFIT2, IFIT1, RGPD2, DNAH17, TANC2
UP_SEQ_FEATURE	repeat:TPR 2	6	1.92308	2.44986	0.098664	81.2848	IFIT3, IFIT2, IFIT1, RGPD2, DNAH17, TANC2
UP_SEQ_FEATURE	domain:EGF-like 4; calcium-binding	3	0.961538	5.60499	0.0991941	81.4616	NOTCH3, HMCN1, FBN1
UP_SEQ_FEATURE	metal ion-binding site:Zinc; in inhibited form	3	0.961538	5.60499	0.0991941	81.4616	MMP19, MMP14, MMP25
GOTERM_BP_FAT	GO:0007566~embryo implantation	3	0.961538	5.59008	0.099325	83.2934	PTGS2, PLAU, SPP1

## Sheet: DAVID, lower in SLE, all
Category	Term	Count	%	Fold Enrichment	PValue	FDR	Genes
GOTERM_CC_FAT	GO:0031091~platelet alpha granule	12	3.8835	12.1733	2.79089e-09	3.67788e-06	SELP, CD36, PPBP, F13A1, CLU, GP1BA, PF4, ITGB3, SPARC, TREML1, MMRN1, ITGA2B
SP_PIR_KEYWORDS	platelet	6	1.94175	37.8393	2.25359e-07	0.000307159	CD36, PPBP, PF4, ITGB3, MMRN1, ITGA2B
GOTERM_CC_FAT	GO:0044433~cytoplasmic vesicle part	16	5.17799	4.86065	1.0143e-06	0.00133665	SELP, F13A1, C16ORF70, CLU, PF4, CACNG3, ITGB3, SPARC, MMRN1, CTTNBP2, CD36, PPBP, GP1BA, RAB27B, EPN2, ITGA2B
UP_SEQ_FEATURE	compositionally biased region:Pro-rich	37	11.9741	2.41524	1.63805e-06	0.00268793	LTBP1, APC2, ITIH5L, PRR12, C9ORF79, KPRP, SOBP, C2ORF71, RADIL, PRDM16, TCF7L1, VCL, C1ORF127, CTTNBP2, NHLRC4, SPEG, C13ORF23, KIAA1211, FOXD2, AFAP1, HCN3, BCL7C, ZBTB7B, UTF1, CLEC2L, CDHR1, POM121L2, MUC6, TACC2, FOXN4, FMN2, ZFHX4, ZSCAN10, RPRD2, BCORL1, HEYL, TREML1
SP_PIR_KEYWORDS	cell adhesion	21	6.79612	3.13833	1.39708e-05	0.0190402	SELP, COL4A3, CDHR1, ASTN1, CDHR4, PCDH8, ITGB3, RADIL, VCL, MUC4, JUP, CD36, LAMB2, LAMC3, TNR, COL6A3, ESAM, GP1BA, PDZD2, RS1, ITGA2B
GOTERM_CC_FAT	GO:0031092~platelet alpha granule membrane	5	1.61812	28.4044	1.77514e-05	0.0233906	SELP, CD36, GP1BA, ITGB3, ITGA2B
GOTERM_BP_FAT	GO:0007155~cell adhesion	28	9.06149	2.41571	3.40247e-05	0.0558686	ASTN1, RADIL, ITGB3, MMRN1, VCL, LAMB2, CHST10, TNR, COL6A3, ESAM, GP1BA, RS1, SELP, COL4A3, CDHR1, CDHR4, PTPRT, PCDH8, MUC4, JUP, CD36, HSPB11, LAMC3, CX3CR1, PDZD2, MUC5B, ITGA2B, MUC16
GOTERM_BP_FAT	GO:0022610~biological adhesion	28	9.06149	2.41227	3.48774e-05	0.0572684	ASTN1, RADIL, ITGB3, MMRN1, VCL, LAMB2, CHST10, TNR, COL6A3, ESAM, GP1BA, RS1, SELP, COL4A3, CDHR1, CDHR4, PTPRT, PCDH8, MUC4, JUP, CD36, HSPB11, LAMC3, CX3CR1, PDZD2, MUC5B, ITGA2B, MUC16
GOTERM_CC_FAT	GO:0030141~secretory granule	13	4.20712	4.10286	7.83541e-05	0.103207	SELP, F13A1, CLU, PF4, SPARC, ITGB3, MMRN1, CD36, PPBP, GP1BA, RAB27B, TREML1, ITGA2B
INTERPRO	IPR013032:EGF-like region, conserved site	16	5.17799	3.30802	0.00010765	0.158655	SELP, MUC2, TMEFF1, LTBP1, ASTN1, ITGB3, MMRN1, MUC4, LAMB2, LAMC3, TNR, C2ORF28, FBN3, EGFL8, ODZ2, MUC12
GOTERM_CC_FAT	GO:0030667~secretory granule membrane	6	1.94175	11.7536	0.000133164	0.175344	SELP, CD36, GP1BA, ITGB3, RAB27B, ITGA2B
SP_PIR_KEYWORDS	glycoprotein	97	31.3916	1.41671	0.000135833	0.184978	LTBP1, C6ORF25, F13A1, ENAM, FSTL1, TSPAN9, MMRN1, KLHDC7A, GRIN2D, CREB3L1, UNC5C, ODZ2, MUC12, PTPRG, CDHR1, BSN, CDHR4, PTPRT, ADAMTS7, C1QB, CD36, LPAR6, LAMC3, RYR3, CCR2, HHLA2, TMEM170B, SLITRK5, ITGA2B, LY6G6F, DRD5, CLU, ASTN1, ITGB3, CSMD1, LAMB2, DPCR1, GPR27, MFAP3L, HCN3, PTCRA, OLFM1, MEST, MUC2, EPB42, TRIL, MUC6, MUC4, OR2T27, CACNA1F, CACNA1C, MUC5B, ADRA1D, SLC46A1, SLC46A2, KCN…
UP_SEQ_FEATURE	glycosylation site:N-linked (GlcNAc...)	94	30.4207	1.42663	0.000142925	0.234276	KCNH1, LTBP1, ITIH5L, CACHD1, C6ORF25, F13A1, TACR1, C9ORF79, ARSI, ENAM, FSTL1, TSPAN9, MMRN1, KLHDC7A, XYLT2, CHST10, GRIN2D, CREB3L1, ESAM, UNC5C, DPP6, ODZ2, CD200R1, MUC12, PTGER3, PTPRG, CDHR1, CDHR4, PTPRT, PCDH8, LDLRAD2, ADAMTS7, CD36, CHRM3, LPAR6, LAMC3, RYR3, C2ORF28, CCR2, HHLA2, TMEM170B, EGFL8, GALNT8, SLITRK5, JAM3, ITGA2B, HLA-DQB1, LY6G6F, PTCHD2, DRD5, CLU, ASTN1, C2ORF89, ITGB…
SP_PIR_KEYWORDS	polymorphism	213	68.932	1.16303	0.000259158	0.352649	CALHM2, XRCC3, PNMA3, HRNR, C6ORF25, KPRP, RADIL, KLHDC7A, FAM124B, CTTNBP2, BRPF1, GRIN2D, CREB3L1, RAB27B, MUC12, POLL, TMEFF1, PTPRG, CDHR1, BSN, CDHR4, PTPRT, PPARGC1B, JUP, ADAMTS7, C1QB, MYO18B, CD36, ZNF238, LPAR6, LAMC3, RYR3, CCR2, TRMT12, FER1L5, CX3CR1, HHLA2, GRAP2, ITGA2B, LY6G6F, ASAP3, MTIF3, GPD1L, C1ORF127, LAMB2, RIBC2, PTCRA, UTF1, LGALS2, TRIL, EIF4E1B, ZFHX4, NCKAP5, C1ORF116…
SP_PIR_KEYWORDS	disulfide bond	70	22.6537	1.50978	0.000321758	0.437658	LTBP1, TACR1, FSTL1, MMRN1, XYLT2, ESAM, UNC5C, DPP6, RAB27B, ODZ2, KLK14, MUC12, RS1, CD200R1, TMEFF1, PTPRT, LDLRAD2, ADAMTS7, C1QB, CD36, PPBP, CHRM3, LAMC3, LPAR6, CCR2, CX3CR1, C2ORF28, HHLA2, EGFL8, GALNT8, JAM3, KALRN, ITGA2B, HLA-DQB1, LY6G6F, DRD5, CLU, ASTN1, XK, PF4, ITGB3, PKD1L2, CSMD1, LAMB2, GPR27, SPEG, TNR, COL6A3, FBN3, GP1BA, MFAP3L, PTCRA, OLFM1, SELP, CES3, MUC2, COL4A3, CLEC…
GOTERM_CC_FAT	GO:0031093~platelet alpha granule lumen	6	1.94175	8.3135	0.000708418	0.929549	PPBP, F13A1, CLU, PF4, SPARC, MMRN1
GOTERM_CC_FAT	GO:0030659~cytoplasmic vesicle membrane	10	3.23625	4.08697	0.000758305	0.994705	SELP, CTTNBP2, CD36, C16ORF70, GP1BA, CACNG3, ITGB3, RAB27B, ITGA2B, EPN2
KEGG_PATHWAY	hsa04512:ECM-receptor interaction	8	2.589	4.99264	0.000949595	1.07972	CD36, LAMB2, LAMC3, TNR, COL6A3, GP1BA, ITGB3, ITGA2B
GOTERM_CC_FAT	GO:0060205~cytoplasmic membrane-bounded vesicle lumen	6	1.94175	7.74667	0.000983844	1.28879	PPBP, F13A1, CLU, PF4, SPARC, MMRN1
UP_SEQ_FEATURE	disulfide bond	66	21.3592	1.46716	0.00109685	1.78475	LTBP1, TACR1, FSTL1, MMRN1, ESAM, UNC5C, DPP6, RAB27B, ODZ2, KLK14, MUC12, RS1, CD200R1, TMEFF1, PTPRT, LDLRAD2, ADAMTS7, C1QB, CD36, PPBP, CHRM3, LAMC3, LPAR6, CCR2, CX3CR1, C2ORF28, HHLA2, EGFL8, GALNT8, JAM3, KALRN, ITGA2B, HLA-DQB1, LY6G6F, DRD5, CLU, ASTN1, XK, PF4, ITGB3, PKD1L2, CSMD1, LAMB2, GPR27, SPEG, TNR, COL6A3, FBN3, GP1BA, MFAP3L, PTCRA, OLFM1, CES3, MUC2, SELP, COL4A3, CLEC2L, PLA…
SP_PIR_KEYWORDS	egf-like domain	12	3.8835	3.29038	0.00113495	1.53587	SELP, TMEFF1, LTBP1, TNR, C2ORF28, ASTN1, FBN3, EGFL8, MMRN1, ODZ2, MUC12, MUC4
GOTERM_CC_FAT	GO:0031983~vesicle lumen	6	1.94175	7.40986	0.0012071	1.57909	PPBP, F13A1, CLU, PF4, SPARC, MMRN1
UP_SEQ_FEATURE	sequence variant	217	70.2265	1.13396	0.00131614	2.13795	CALHM2, XRCC3, PNMA3, HRNR, C6ORF25, KPRP, RADIL, KLHDC7A, FAM124B, CTTNBP2, BRPF1, GRIN2D, CREB3L1, RAB27B, MUC12, POLL, TMEFF1, PTPRG, CDHR1, BSN, CDHR4, PTPRT, PPARGC1B, JUP, ADAMTS7, C1QB, MYO18B, CD36, ZNF238, LPAR6, LAMC3, RYR3, CCR2, TRMT12, FER1L5, CX3CR1, HHLA2, GRAP2, ITGA2B, LY6G6F, XK, ASAP3, MTIF3, GPD1L, C1ORF127, LAMB2, RIBC2, PTCRA, UTF1, LGALS2, TRIL, EIF4E1B, ZFHX4, NCKAP5, C1OR…
GOTERM_CC_FAT	GO:0012506~vesicle membrane	10	3.23625	3.76218	0.00136304	1.7814	SELP, CTTNBP2, CD36, C16ORF70, GP1BA, CACNG3, ITGB3, RAB27B, ITGA2B, EPN2
GOTERM_CC_FAT	GO:0014704~intercalated disc	4	1.2945	15.149	0.00206773	2.69085	JUP, NRAP, SCN5A, VCL
GOTERM_MF_FAT	GO:0005509~calcium ion binding	28	9.06149	1.85711	0.00211504	2.96188	HRNR, LTBP1, CACHD1, F13A1, ARSI, FSTL1, PKD1L2, MYL9, PLCH2, GRIN2D, PLCH1, FBN3, PLA2G10, CDHR1, CDHR4, PCDH8, CACNG3, SPARC, ABP1, EML1, FLG, RYR3, EGFL8, CACNA1F, CACNA1C, GALNT8, MYLK, ITGA2B
SP_PIR_KEYWORDS	palmitate	11	3.55987	3.25691	0.00214889	2.88948	GNAZ, SELP, CD36, GNAO1, PTGER3, LPAR6, TACR1, DRD5, RAB40B, ADRA1D, VCL
INTERPRO	IPR005821:Ion transport	8	2.589	4.40569	0.00227362	3.30143	KCNH1, KCNB1, RYR3, CACNA1F, CACNA1C, CNGA4, SCN5A, HCN3
INTERPRO	IPR001846:von Willebrand factor, type D	4	1.2945	14.2537	0.00252264	3.65679	MUC2, MUC6, MUC5B, MUC4
GOTERM_MF_FAT	GO:0005201~extracellular matrix structural constituent	7	2.26537	4.96129	0.00280622	3.91199	MUC2, COL4A3, ENAM, FBN3, MUC6, MUC5B, MUC4
KEGG_PATHWAY	hsa05412:Arrhythmogenic right ventricular cardiomyopathy (ARVC)	7	2.26537	4.8284	0.00291904	3.2852	JUP, CACNG3, ITGB3, CACNA1F, CACNA1C, TCF7L1, ITGA2B
INTERPRO	IPR008957:Fibronectin, type III-like fold	10	3.23625	3.29229	0.00344178	4.9579	EPB42, PTPRG, SPEG, FNDC1, TNR, F13A1, COL6A3, PTPRT, MYLK, KALRN
UP_SEQ_FEATURE	domain:TIL	3	0.970874	31.3328	0.00362585	5.78649	MUC2, MUC6, MUC5B
GOTERM_MF_FAT	GO:0005198~structural molecule activity	21	6.79612	2.01895	0.00368432	5.10656	MUC2, COL4A3, GRIP1, EPB42, ENAM, MUC6, VCL, MUC4, MYL9, JUP, LAMB2, LAMC3, FLG, FBN3, MAPK8IP1, TUBB8, TUBB1, MRPL43, MUC5B, SPTB, CCDC108
SMART	SM00216:VWD	4	1.2945	12.3482	0.00373671	4.34706	MUC2, MUC6, MUC5B, MUC4
GOTERM_CC_FAT	GO:0016023~cytoplasmic membrane-bounded vesicle	20	6.47249	2.06578	0.00377795	4.86572	SELP, GRIP1, F13A1, C16ORF70, CLU, PF4, CACNG3, ITGB3, SPARC, MMRN1, CTTNBP2, CD36, PPBP, FLG, GP1BA, RAB27B, TREML1, GCHFR, EPN2, ITGA2B
KEGG_PATHWAY	hsa04510:Focal adhesion	11	3.55987	2.8689	0.00432209	4.82893	LAMB2, LAMC3, RASGRF1, TNR, COL6A3, ITGB3, BAD, MYLK, ITGA2B, VCL, MYL9
SP_PIR_KEYWORDS	calcium	24	7.76699	1.8849	0.00450786	5.97223	HRNR, PLA2G10, CACHD1, F13A1, CDHR1, ARSI, CDHR4, PCDH8, CACNG3, SPARC, MYL9, ABP1, FLG, GRIN2D, RYR3, PLCH2, PLCH1, EGFL8, FBN3, CACNA1F, CACNA1C, GALNT8, MYLK, ITGA2B
GOTERM_BP_FAT	GO:0040012~regulation of locomotion	10	3.23625	3.14546	0.00458054	7.26322	BBS1, SELP, MUC2, PRR5, MAP3K1, TACR1, DRD5, ITGB3, UNC5C, VCL
GOTERM_BP_FAT	GO:0051270~regulation of cell motion	10	3.23625	3.12916	0.00473987	7.50672	BBS1, SELP, MUC2, PRR5, MAP3K1, TACR1, DRD5, ITGB3, UNC5C, VCL
KEGG_PATHWAY	hsa04270:Vascular smooth muscle contraction	8	2.589	3.74448	0.00494969	5.51215	CYP4A11, PLA2G10, CALD1, CACNA1F, CACNA1C, ADRA1D, MYLK, MYL9
SP_PIR_KEYWORDS	Brugada syndrome	3	0.970874	27.0281	0.00496114	6.5541	GPD1L, CACNA1C, SCN5A
GOTERM_CC_FAT	GO:0031988~membrane-bounded vesicle	20	6.47249	2.00031	0.00527958	6.73819	SELP, GRIP1, F13A1, C16ORF70, CLU, PF4, CACNG3, ITGB3, SPARC, MMRN1, CTTNBP2, CD36, PPBP, FLG, GP1BA, RAB27B, TREML1, GCHFR, EPN2, ITGA2B
KEGG_PATHWAY	hsa04020:Calcium signaling pathway	10	3.23625	2.97856	0.00564858	6.26772	PTGER3, CHRM3, TACR1, RYR3, DRD5, GRIN2D, CACNA1F, CACNA1C, ADRA1D, MYLK
GOTERM_MF_FAT	GO:0030551~cyclic nucleotide binding	4	1.2945	10.6005	0.00597413	8.15701	PRKAR2B, PDE5A, CNGA4, HCN3
SP_PIR_KEYWORDS	membrane	121	39.1586	1.21978	0.00599365	7.86709	CALHM2, C6ORF25, TSPAN9, KLHDC7A, VCL, GRIN2D, MRGPRX3, CREB3L1, UNC5C, RAB27B, ODZ2, MUC12, TMEFF1, PTPRG, CDHR1, CDHR4, PTPRT, CNGA4, JUP, CD36, LPAR6, RYR3, FER1L5, CX3CR1, CCR2, HHLA2, TMEM170B, VPS26B, SLITRK5, ITGA2B, LY6G6F, DRD5, MMD, ASTN1, XK, ITGB3, TMEM229B, RAB40B, CSMD1, TMCC2, TCP11, DPCR1, GPR27, PLCH2, PLCH1, MFAP3L, D4S234E, HCN3, PTCRA, MEST, EPB42, KCNB1, MYADML2, TRIL, MUC4, …
UP_SEQ_FEATURE	domain:Ig-like C2-type	7	2.26537	4.25883	0.00607534	9.51602	ESAM, PTPRT, MFAP3L, UNC5C, JAM3, CD200R1, KALRN
INTERPRO	IPR006210:EGF-like	10	3.23625	3.01384	0.00614042	8.68397	SELP, TMEFF1, LTBP1, C2ORF28, ASTN1, FBN3, EGFL8, MMRN1, ODZ2, MUC4
GOTERM_BP_FAT	GO:0007596~blood coagulation	7	2.26537	4.14461	0.00679548	10.5949	CD36, F13A1, GP1BA, PF4, ITGB3, TREML1, MMRN1
GOTERM_BP_FAT	GO:0050817~coagulation	7	2.26537	4.14461	0.00679548	10.5949	CD36, F13A1, GP1BA, PF4, ITGB3, TREML1, MMRN1
SP_PIR_KEYWORDS	lipoprotein	20	6.47249	1.96466	0.00684797	8.94052	GNAZ, SELP, LY6G6F, PTGER3, GNAO1, EPB42, DRD5, TACR1, CLU, BSN, GNG11, C2ORF88, RAB40B, LDLRAD2, VCL, RGMA, CD36, LPAR6, RAB27B, ADRA1D
SP_PIR_KEYWORDS	transmembrane protein	20	6.47249	1.96466	0.00684797	8.94052	HLA-DQB1, SELP, PTGER3, EPB42, PTPRG, DRD5, TACR1, ITGB3, CYP4A11, CD36, CHRM3, GPR27, LPAR6, RYR3, CX3CR1, CCR2, CYP2A7, GP1BA, ADRA1D, ITGA2B
GOTERM_BP_FAT	GO:0030334~regulation of cell migration	9	2.91262	3.21619	0.00695548	10.8311	SELP, MUC2, PRR5, MAP3K1, TACR1, DRD5, ITGB3, UNC5C, VCL
UP_SEQ_FEATURE	topological domain:Extracellular	60	19.4175	1.38284	0.00741147	11.4915	CACHD1, TACR1, C6ORF25, TSPAN9, GRIN2D, MRGPRX3, ESAM, UNC5C, DPP6, ODZ2, MUC12, CD200R1, TMEFF1, PTGER3, PTPRG, CDHR1, CDHR4, PCDH8, PTPRT, CNGA4, LDLRAD2, CD36, CHRM3, LPAR6, CCR2, CX3CR1, C2ORF28, TMEM170B, SLITRK5, JAM3, ITGA2B, HLA-DQB1, LY6G6F, PTCHD2, DRD5, XK, C2ORF89, ITGB3, TMEM229B, NAALADL1, PKD1L2, CSMD1, SLCO1A2, DPCR1, TAS2R46, GPR27, GP1BA, MFAP3L, PTCRA, SELP, GJB3, TRIL, OR2T27,…
GOTERM_BP_FAT	GO:0010743~regulation of foam cell differentiation	4	1.2945	9.66286	0.00777791	12.0363	CD36, PLA2G10, PF4, ITGB3
UP_SEQ_FEATURE	domain:Leucine-zipper	7	2.26537	3.98781	0.0083043	12.7889	CEBPA, MYCL1, UTF1, DBP, TEF, CREB3L1, USF1
UP_SEQ_FEATURE	compositionally biased region:Poly-Ile	3	0.970874	20.8885	0.00843166	12.9725	MAP3K1, CACNA1F, CACNA1C
UP_SEQ_FEATURE	compositionally biased region:Ser-rich	15	4.85437	2.21173	0.00855456	13.1493	APC2, CBX2, MUC6, MUC4, MYO18B, ZFHX4, NCKAP5, ZNF703, RPRD2, FLG, FNDC1, C13ORF23, PDZD2, MUC16, MUC12
GOTERM_MF_FAT	GO:0008092~cytoskeletal protein binding	17	5.50162	2.05596	0.00857251	11.508	DYNC1I1, APC2, CALD1, ABLIM3, PTPRT, EPB49, RCAN3, VCL, JUP, FMN2, MYO18B, NRAP, MAPK8IP1, AFAP1, MYO5B, MYLK, SPTB
UP_SEQ_FEATURE	compositionally biased region:Thr-rich	5	1.61812	6.14368	0.00872041	13.3874	DPCR1, FNDC1, COL6A3, MUC6, MUC16
GOTERM_BP_FAT	GO:0050878~regulation of body fluid levels	8	2.589	3.42655	0.00883991	13.57	CD36, PTGER3, F13A1, GP1BA, PF4, ITGB3, TREML1, MMRN1
GOTERM_BP_FAT	GO:0007599~hemostasis	7	2.26537	3.91435	0.00890669	13.6656	CD36, F13A1, GP1BA, PF4, ITGB3, TREML1, MMRN1
GOTERM_CC_FAT	GO:0031410~cytoplasmic vesicle	21	6.79612	1.85823	0.00910356	11.3538	SELP, GRIP1, F13A1, C16ORF70, CLU, PF4, CACNG3, ITGB3, SPARC, MMRN1, MARCH1, CTTNBP2, CD36, PPBP, FLG, GP1BA, RAB27B, TREML1, GCHFR, EPN2, ITGA2B
UP_SEQ_FEATURE	domain:PDZ 3	4	1.2945	8.95222	0.00972587	14.8178	GRIP1, USH1C, PDZD2, TJP3
UP_SEQ_FEATURE	topological domain:Cytoplasmic	71	22.9773	1.31869	0.00975875	14.8642	KCNH1, CACHD1, TACR1, C6ORF25, TSPAN9, CHST10, XYLT2, GRIN2D, MRGPRX3, ZFPL1, CREB3L1, ESAM, UNC5C, DPP6, ODZ2, MUC12, CD200R1, TMEFF1, PTGER3, PTPRG, CDHR1, CDHR4, PTPRT, PCDH8, CNGA4, LDLRAD2, CD36, CHRM3, LPAR6, RYR3, C2ORF28, CCR2, CX3CR1, TMEM170B, GALNT8, SLITRK5, JAM3, ITGA2B, HLA-DQB1, LY6G6F, PTCHD2, DRD5, MMD, XK, C2ORF89, ITGB3, NAALADL1, TMEM229B, PKD1L2, CSMD1, SLCO1A2, TAS2R46, DPCR…
GOTERM_BP_FAT	GO:0031175~neuron projection development	11	3.55987	2.59501	0.010031	15.2601	BBS1, GNAO1, LAMB2, PLA2G10, RASGRF1, TNR, CLU, UNC5C, CACNA1F, SLITRK5, KALRN
SP_PIR_KEYWORDS	transmembrane	98	31.7152	1.2428	0.0101052	12.9278	CALHM2, C6ORF25, TSPAN9, KLHDC7A, GRIN2D, MRGPRX3, CREB3L1, UNC5C, ODZ2, MUC12, TMEFF1, PTPRG, CDHR1, CDHR4, PTPRT, CNGA4, CD36, LPAR6, RYR3, FER1L5, CX3CR1, CCR2, HHLA2, TMEM170B, SLITRK5, ITGA2B, LY6G6F, DRD5, MMD, ASTN1, XK, ITGB3, TMEM229B, CSMD1, TMCC2, TCP11, DPCR1, GPR27, MFAP3L, D4S234E, HCN3, PTCRA, MEST, KCNB1, MYADML2, TRIL, MUC4, C6ORF129, OR2T27, CACNA1F, TREML1, CACNA1C, ADRA1D, SLC…
SP_PIR_KEYWORDS	G protein-coupled receptor	7	2.26537	3.80568	0.0103335	13.201	CHRM3, LPAR6, TACR1, DRD5, CCR2, CX3CR1, ADRA1D
UP_SEQ_FEATURE	domain:VWFD 3	3	0.970874	18.7997	0.0104295	15.8057	MUC2, MUC6, MUC5B
UP_SEQ_FEATURE	domain:VWFD 2	3	0.970874	18.7997	0.0104295	15.8057	MUC2, MUC6, MUC5B
UP_SEQ_FEATURE	domain:VWFD 1	3	0.970874	18.7997	0.0104295	15.8057	MUC2, MUC6, MUC5B
GOTERM_MF_FAT	GO:0022843~voltage-gated cation channel activity	8	2.589	3.31717	0.0104321	13.8361	KCNH1, KCNB1, GRIN2D, CACNG3, CACNA1F, CACNA1C, SCN5A, HCN3
UP_SEQ_FEATURE	transmembrane region	97	31.3916	1.23774	0.0118689	17.7929	CALHM2, C6ORF25, TSPAN9, KLHDC7A, GRIN2D, MRGPRX3, CREB3L1, UNC5C, ODZ2, MUC12, TMEFF1, PTPRG, CDHR1, CDHR4, PTPRT, CNGA4, CD36, LPAR6, RYR3, FER1L5, CX3CR1, CCR2, HHLA2, TMEM170B, SLITRK5, ITGA2B, LY6G6F, DRD5, MMD, ASTN1, XK, ITGB3, TMEM229B, CSMD1, TMCC2, TCP11, DPCR1, GPR27, MFAP3L, D4S234E, HCN3, PTCRA, MEST, KCNB1, MYADML2, TRIL, MUC4, C6ORF129, OR2T27, CACNA1F, TREML1, CACNA1C, ADRA1D, SLC…
UP_SEQ_FEATURE	domain:EGF-like 1	7	2.26537	3.65549	0.0124304	18.556	LTBP1, TNR, ASTN1, FBN3, EGFL8, ODZ2, MUC4
GOTERM_CC_FAT	GO:0005916~fascia adherens	3	0.970874	17.0427	0.012541	15.3219	JUP, NRAP, VCL
INTERPRO	IPR003961:Fibronectin, type III	9	2.91262	2.86949	0.0133838	18.0229	PTPRG, SPEG, FNDC1, TNR, COL6A3, ASTN1, PTPRT, MYLK, KALRN
GOTERM_BP_FAT	GO:0042060~wound healing	9	2.91262	2.84574	0.0138772	20.5084	CD36, MAP3K1, DRD5, F13A1, GP1BA, PF4, ITGB3, TREML1, MMRN1
GOTERM_CC_FAT	GO:0031982~vesicle	21	6.79612	1.78058	0.0140454	17.0062	SELP, GRIP1, F13A1, C16ORF70, CLU, PF4, CACNG3, ITGB3, SPARC, MMRN1, MARCH1, CTTNBP2, CD36, PPBP, FLG, GP1BA, RAB27B, TREML1, GCHFR, EPN2, ITGA2B
SMART	SM00181:EGF	10	3.23625	2.61093	0.0141005	15.5142	SELP, TMEFF1, LTBP1, C2ORF28, ASTN1, FBN3, EGFL8, MMRN1, ODZ2, MUC4
GOTERM_BP_FAT	GO:0009611~response to wounding	17	5.50162	1.93713	0.0143617	21.1475	SELP, PTGER3, DRD5, F13A1, TACR1, CLU, PF4, ITGB3, MMRN1, C1QB, CD36, LAMB2, MAP3K1, CX3CR1, CCR2, GP1BA, TREML1
INTERPRO	IPR000742:EGF-like, type 3	9	2.91262	2.81033	0.015117	20.1214	SELP, TMEFF1, LTBP1, C2ORF28, FBN3, EGFL8, MMRN1, ODZ2, MUC4
SP_PIR_KEYWORDS	blocked amino end	6	1.94175	4.11297	0.0153637	19.025	GNAZ, CBR1, CD36, GNAO1, EPB42, COL6A3
GOTERM_BP_FAT	GO:0007616~long-term memory	3	0.970874	15.0982	0.0160135	23.2902	CHST10, RASGRF1, TACR1
SP_PIR_KEYWORDS	alternative splicing	138	44.6602	1.16227	0.0161911	19.9474	CALHM2, PNMA3, LTBP1, C6ORF25, RNF39, PRR12, C16ORF70, CBX2, RADIL, RASGEF1C, MMRN1, FAM124B, VCL, BRPF1, PMS2, CREB3L1, UNC5C, BCL7C, TMEFF1, PTPRG, CDHR1, CDHR4, PTPRT, PPARGC1B, TACC2, FOXN4, ADAMTS7, MYO18B, CD36, ZNF238, RASGRF1, RYR3, PDE5A, FER1L5, CX3CR1, CCR2, MRPL43, SPTB, KALRN, ITGA2B, CLU, ASTN1, ITGB3, ASAP3, CSMD1, C1ORF127, TCP11, PRR5, DPCR1, PLCH2, PLCH1, MFAP3L, BMF, PTCRA, OLF…
GOTERM_BP_FAT	GO:0043254~regulation of protein complex assembly	6	1.94175	4.02619	0.0164949	23.9042	CTTNBP2, EIF4EBP1, MAP3K1, CLU, EPB49, SPTB
INTERPRO	IPR018488:Cyclic nucleotide-binding, conserved site	4	1.2945	7.34281	0.0166873	21.9793	KCNH1, PRKAR2B, CNGA4, HCN3
GOTERM_BP_FAT	GO:0007612~learning	5	1.61812	5.03274	0.0170701	24.6319	PRKAR2B, CHST10, TACR1, DRD5, CACNA1C
UP_SEQ_FEATURE	repeat:2	10	3.23625	2.54738	0.0173268	24.9351	MUC2, HRNR, APC2, CALD1, RYR3, BSN, MUC6, EPN2, VCL, MUC12
SP_PIR_KEYWORDS	phosphoprotein	134	43.3657	1.16354	0.0179446	21.8704	XRCC3, HRNR, LTBP1, C6ORF25, PRR12, ENAM, KPRP, C2ORF71, RADIL, KLHDC7A, VCL, AIP, PRKAR2B, CTTNBP2, EIF4EBP1, BRPF1, GRIN2D, AKR7A2, PMS2, UNC5C, ODZ2, BCL7C, POLL, TMEFF1, PTPRG, BSN, PPARGC1B, TACC2, JUP, MYO18B, ZNF238, RASGRF1, PDE5A, GRAP2, VPS26B, SLITRK5, SPTB, KALRN, LY6G6F, CCDC12, DRD5, CLU, ASTN1, XK, ITGB3, ASAP3, MYL9, TMCC2, PRR5, PLCH2, CDC40, PLCH1, FBXO41, KIAA1211, HCN3, MUC2, …
GOTERM_BP_FAT	GO:0031333~negative regulation of protein complex assembly	4	1.2945	7.10504	0.0181614	25.9944	EIF4EBP1, CLU, EPB49, SPTB
SP_PIR_KEYWORDS	motor protein	7	2.26537	3.34439	0.018542	22.5158	DYNC1I1, DNM3, MYO18B, KIF7, DNAH2, MYO5B, MYL9
INTERPRO	IPR006209:EGF	7	2.26537	3.33895	0.0185647	24.1477	SELP, TMEFF1, LTBP1, FBN3, EGFL8, MMRN1, ODZ2
INTERPRO	IPR014853:Conserved-cysteine-rich domain	3	0.970874	13.9796	0.0186551	24.2507	MUC2, MUC6, MUC5B
GOTERM_BP_FAT	GO:0010744~positive regulation of foam cell differentiation	3	0.970874	13.9368	0.0187217	26.6851	CD36, PLA2G10, PF4
SP_PIR_KEYWORDS	thiolester bond	4	1.2945	7.00729	0.0189974	23.0044	GNAZ, CD36, GNAO1, DRD5
GOTERM_BP_FAT	GO:0030030~cell projection organization	13	4.20712	2.13344	0.0190873	27.1324	DNM3, GNAO1, PLA2G10, CLU, VCL, BBS1, LAMB2, RASGRF1, TNR, CACNA1F, UNC5C, SLITRK5, KALRN
INTERPRO	IPR000595:Cyclic nucleotide-binding	4	1.2945	6.92322	0.0195444	25.2568	KCNH1, PRKAR2B, CNGA4, HCN3
INTERPRO	IPR014710:RmlC-like jelly roll fold	4	1.2945	6.92322	0.0195444	25.2568	KCNH1, PRKAR2B, CNGA4, HCN3
SP_PIR_KEYWORDS	camp-binding	3	0.970874	13.5141	0.0199869	24.0562	PRKAR2B, CNGA4, HCN3
GOTERM_CC_FAT	GO:0015629~actin cytoskeleton	11	3.55987	2.32304	0.0203532	23.7372	JUP, FMN2, MYO18B, CALD1, EPB49, BMF, MYO5B, SPTB, VCL, KALRN, MYL9
UP_SEQ_FEATURE	compositionally biased region:Poly-Leu	7	2.26537	3.27357	0.0203654	28.6545	CYP4A11, ITIH5L, SLC41A3, CAND2, SCAND3, CACNA1F, CACNA1C
UP_SEQ_FEATURE	repeat:3	9	2.91262	2.63547	0.0215264	30.0294	MUC2, HRNR, APC2, CALD1, RYR3, BSN, EPN2, VCL, MUC12
SP_PIR_KEYWORDS	cell binding	3	0.970874	12.6131	0.0228242	26.9987	COL4A3, LAMB2, COL6A3
KEGG_PATHWAY	hsa05221:Acute myeloid leukemia	5	1.61812	4.5192	0.0232753	23.5936	CEBPA, JUP, EIF4EBP1, BAD, TCF7L1
SP_PIR_KEYWORDS	basement membrane	4	1.2945	6.46826	0.0234923	27.6761	COL4A3, LAMB2, LAMC3, SPARC
SP_PIR_KEYWORDS	myristylation	4	1.2945	6.46826	0.0234923	27.6761	GNAZ, CD36, GNAO1, EPB42
GOTERM_BP_FAT	GO:0007610~behavior	15	4.85437	1.93154	0.0237689	32.6388	GNAO1, DRD5, TACR1, ASTN1, SOBP, PF4, BBS1, PRKAR2B, CHST10, PPBP, RASGRF1, GRIN2D, CX3CR1, CCR2, CACNA1C
SP_PIR_KEYWORDS	signal	66	21.3592	1.28072	0.0237757	27.9617	LTBP1, ITIH5L, CACHD1, C6ORF25, ARSI, ENAM, FSTL1, MMRN1, GRIN2D, ESAM, UNC5C, KLK14, MUC12, RS1, CD200R1, TMEFF1, PTPRG, CDHR1, CDHR4, PTPRT, PCDH8, LDLRAD2, ADAMTS7, C1QB, PPBP, LAMC3, C2ORF28, HHLA2, EGFL8, SLITRK5, JAM3, ITGA2B, HLA-DQB1, LY6G6F, CLU, ASTN1, C2ORF89, PF4, ITGB3, C2ORF88, PKD1L2, CSMD1, RGMA, LAMB2, DPCR1, TNR, FNDC1, COL6A3, FBN3, GP1BA, MFAP3L, PTCRA, OLFM1, SELP, MUC2, CES3…
UP_SEQ_FEATURE	compositionally biased region:Poly-Ala	13	4.20712	2.07291	0.0240361	32.9169	ITIH5L, KCNB1, SOX3, DKK3, MYO18B, PRR5, ZNF703, KIF7, GRIN2D, MAP3K1, CREB3L1, FBXO41, PBX1
GOTERM_MF_FAT	GO:0030552~cAMP binding	3	0.970874	12.1906	0.0242302	29.4124	PRKAR2B, CNGA4, HCN3
INTERPRO	IPR011700:Basic leucine zipper	3	0.970874	12.1156	0.0245772	30.7201	CEBPA, DBP, TEF
GOTERM_CC_FAT	GO:0030425~dendrite	8	2.589	2.78817	0.0248877	28.2602	DNM3, CHRM3, TACR1, HDC, CALD1, C16ORF70, CACNA1C, GCHFR
GOTERM_BP_FAT	GO:0048666~neuron development	12	3.8835	2.1378	0.0251568	34.1947	BBS1, GNAO1, LAMB2, PLA2G10, RASGRF1, TNR, CLU, NR2F6, UNC5C, CACNA1F, SLITRK5, KALRN
UP_SEQ_FEATURE	domain:PDZ 1	4	1.2945	6.26656	0.0255217	34.573	GRIP1, USH1C, PDZD2, TJP3
UP_SEQ_FEATURE	domain:PDZ 2	4	1.2945	6.26656	0.0255217	34.573	GRIP1, USH1C, PDZD2, TJP3
GOTERM_CC_FAT	GO:0005578~proteinaceous extracellular matrix	12	3.8835	2.13033	0.0255648	28.9139	ADAMTS7, MUC2, COL4A3, LTBP1, LAMB2, LAMC3, TNR, ENAM, COL6A3, FBN3, SPARC, MUC4
UP_SEQ_FEATURE	lipid moiety-binding region:S-palmitoyl cysteine	8	2.589	2.76975	0.02603	35.1308	GNAZ, CD36, GNAO1, LPAR6, TACR1, DRD5, RAB40B, ADRA1D
UP_SEQ_FEATURE	signal peptide	66	21.3592	1.27259	0.0268497	36.0209	LTBP1, ITIH5L, CACHD1, C6ORF25, ARSI, ENAM, FSTL1, MMRN1, GRIN2D, ESAM, UNC5C, KLK14, MUC12, RS1, CD200R1, TMEFF1, PTPRG, CDHR1, CDHR4, PTPRT, PCDH8, LDLRAD2, ADAMTS7, C1QB, PPBP, LAMC3, C2ORF28, HHLA2, EGFL8, SLITRK5, JAM3, ITGA2B, HLA-DQB1, LY6G6F, CLU, ASTN1, C2ORF89, PF4, ITGB3, C2ORF88, PKD1L2, CSMD1, RGMA, LAMB2, DPCR1, TNR, FNDC1, COL6A3, FBN3, GP1BA, MFAP3L, PTCRA, OLFM1, SELP, MUC2, CES3…
GOTERM_MF_FAT	GO:0005516~calmodulin binding	7	2.26537	3.04765	0.0272993	32.5006	KCNH1, CALD1, ATPIF1, NRGN, CACNA1C, MYO5B, MYLK
SMART	SM00060:FN3	9	2.91262	2.48588	0.0279565	28.5817	PTPRG, SPEG, FNDC1, TNR, COL6A3, ASTN1, PTPRT, MYLK, KALRN
SMART	SM00100:cNMP	4	1.2945	5.99769	0.0280658	28.6769	KCNH1, PRKAR2B, CNGA4, HCN3
GOTERM_CC_FAT	GO:0034703~cation channel complex	7	2.26537	3.01259	0.0286623	31.8347	KCNH1, KCNB1, CACNG3, CACNA1F, CACNA1C, CNGA4, SCN5A
GOTERM_MF_FAT	GO:0003774~motor activity	7	2.26537	3.00473	0.0289962	34.1537	DYNC1I1, DNM3, MYO18B, KIF7, DNAH2, MYO5B, MYL9
GOTERM_BP_FAT	GO:0044087~regulation of cellular component biogenesis	7	2.26537	2.97711	0.030209	39.5776	CTTNBP2, EIF4EBP1, MAP3K1, TACR1, CLU, EPB49, SPTB
SP_PIR_KEYWORDS	ionic channel	11	3.55987	2.18151	0.0304419	34.3848	KCNH1, KCNB1, RYR3, GRIN2D, CACNG3, CACNA1F, CACNA1C, CNGA4, SCN5A, HCN3, PKD1L2
UP_SEQ_FEATURE	splice variant	136	44.0129	1.14274	0.030558	39.9062	CALHM2, PNMA3, LTBP1, C6ORF25, RNF39, PRR12, C16ORF70, CBX2, RADIL, RASGEF1C, MMRN1, FAM124B, VCL, BRPF1, PMS2, CREB3L1, UNC5C, BCL7C, TMEFF1, PTPRG, CDHR1, CDHR4, PTPRT, PPARGC1B, TACC2, FOXN4, ADAMTS7, MYO18B, ZNF238, RASGRF1, RYR3, PDE5A, FER1L5, CX3CR1, CCR2, MRPL43, SPTB, ITGA2B, KALRN, CLU, ASTN1, ITGB3, ASAP3, CSMD1, C1ORF127, TCP11, PRR5, DPCR1, PLCH2, PLCH1, MFAP3L, BMF, PTCRA, OLFM1, ME…
GOTERM_MF_FAT	GO:0016775~phosphotransferase activity, nitrogenous group as acceptor	3	0.970874	10.7564	0.0307225	35.7967	KCNH1, CKM, PDK4
SP_PIR_KEYWORDS	microtubule	9	2.91262	2.4571	0.0309479	34.85	DYNC1I1, DNM3, EML1, APC2, TTLL9, RASSF1, TUBB8, DNAH2, TUBB1
UP_SEQ_FEATURE	region of interest:Approximate repeats	2	0.647249	62.6656	0.0315586	40.916	MUC2, MUC6
SP_PIR_KEYWORDS	voltage-gated channel	7	2.26537	2.94306	0.032132	35.9267	KCNH1, KCNB1, CACNG3, CACNA1F, CACNA1C, SCN5A, HCN3
GOTERM_BP_FAT	GO:0001994~norepinephrine-epinephrine vasoconstriction involved in regulation of systemic arterial blood pressure	2	0.647249	60.3929	0.0326981	42.075	DRD5, ADRA1D
GOTERM_MF_FAT	GO:0003704~specific RNA polymerase II transcription factor activity	4	1.2945	5.67005	0.0328359	37.7562	ZBTB7B, CEBPA, ZBTB32, GFI1B
UP_SEQ_FEATURE	domain:EGF-like	5	1.61812	4.12274	0.0329693	42.3125	SELP, TMEFF1, C2ORF28, MMRN1, MUC12
GOTERM_MF_FAT	GO:0043176~amine binding	6	1.94175	3.32471	0.034168	38.9626	CHRM3, HDC, DRD5, GRIN2D, GCHFR, SLC46A1
GOTERM_BP_FAT	GO:0008015~blood circulation	8	2.589	2.59754	0.0345457	43.8656	CTTNBP2, COL4A3, TACR1, DRD5, PDE5A, CACNA1C, SCN5A, ADRA1D
GOTERM_BP_FAT	GO:0003013~circulatory system process	8	2.589	2.59754	0.0345457	43.8656	CTTNBP2, COL4A3, TACR1, DRD5, PDE5A, CACNA1C, SCN5A, ADRA1D
GOTERM_BP_FAT	GO:0007212~dopamine receptor signaling pathway	3	0.970874	10.0655	0.0347998	44.1078	GNAO1, DRD5, D4S234E
GOTERM_BP_FAT	GO:0007611~learning or memory	6	1.94175	3.26448	0.0365904	45.7866	PRKAR2B, CHST10, RASGRF1, TACR1, DRD5, CACNA1C
GOTERM_MF_FAT	GO:0005261~cation channel activity	10	3.23625	2.21647	0.036797	41.28	KCNH1, KCNB1, RYR3, GRIN2D, CACNG3, CACNA1F, CACNA1C, CNGA4, SCN5A, HCN3
GOTERM_CC_FAT	GO:0005626~insoluble fraction	23	7.44337	1.55734	0.0378883	39.8906	SELP, GNAO1, CYP2S1, CALD1, C16ORF70, MMD, BSN, TSPAN9, AIP, JUP, CTTNBP2, PRKAR2B, CYP4A11, CD36, CHST10, RASGRF1, MAP3K1, GRIN2D, HDC, PLCH1, CYP2A7, GP1BA, CACNA1C
SP_PIR_KEYWORDS	alternative promoter usage	4	1.2945	5.36728	0.0380376	41.0548	SPEG, RASSF1, C2ORF28, PRDM16
SP_PIR_KEYWORDS	extracellular matrix	9	2.91262	2.35515	0.0383004	41.2739	ADAMTS7, COL4A3, LAMB2, LAMC3, TNR, ENAM, COL6A3, FBN3, SPARC
INTERPRO	IPR002350:Proteinase inhibitor I1, Kazal	4	1.2945	5.26767	0.0397667	45.0363	TMEFF1, SLCO1A2, FSTL1, SPARC
UP_SEQ_FEATURE	compositionally biased region:Poly-Gly	10	3.23625	2.1911	0.0400209	48.8407	CEBPA, TMEFF1, ZNF703, RPRD2, MAP3K1, SOX3, GRIN2D, FBXO41, MAPK8IP1, CACNA1C
SP_PIR_KEYWORDS	Cardiomyopathy	4	1.2945	5.25546	0.0401139	42.7654	JUP, FHL1, SCN5A, VCL
GOTERM_CC_FAT	GO:0031012~extracellular matrix	12	3.8835	1.97596	0.0403054	41.8505	ADAMTS7, MUC2, COL4A3, LTBP1, LAMB2, LAMC3, TNR, ENAM, COL6A3, FBN3, SPARC, MUC4
SP_PIR_KEYWORDS	myristate	6	1.94175	3.17978	0.0406782	43.2223	GNAZ, GNAO1, EPB42, BSN, C2ORF88, VCL
GOTERM_MF_FAT	GO:0022832~voltage-gated channel activity	8	2.589	2.50064	0.0410261	44.8369	KCNH1, KCNB1, GRIN2D, CACNG3, CACNA1F, CACNA1C, SCN5A, HCN3
GOTERM_MF_FAT	GO:0005244~voltage-gated ion channel activity	8	2.589	2.50064	0.0410261	44.8369	KCNH1, KCNB1, GRIN2D, CACNG3, CACNA1F, CACNA1C, SCN5A, HCN3
UP_SEQ_FEATURE	repeat:1	9	2.91262	2.32095	0.0411317	49.8035	MUC2, HRNR, APC2, CALD1, RYR3, BSN, EPN2, VCL, MUC12
GOTERM_BP_FAT	GO:0006936~muscle contraction	7	2.26537	2.76307	0.0411641	49.8625	GNAO1, CHRM3, TACR1, CALD1, RYR3, CACNA1C, SCN5A
UP_SEQ_FEATURE	compositionally biased region:Poly-Ser	14	4.53074	1.84699	0.0412838	49.934	ITIH5L, KCNB1, CBX2, ASAP3, MMRN1, TAB1, MYO18B, ZFHX4, EML1, SPEG, MAP3K1, PLCH1, CAND2, ODZ2
GOTERM_MF_FAT	GO:0003779~actin binding	11	3.55987	2.0567	0.0416173	45.3179	FMN2, MYO18B, NRAP, ABLIM3, CALD1, EPB49, AFAP1, MYO5B, MYLK, SPTB, VCL
GOTERM_CC_FAT	GO:0009986~cell surface	12	3.8835	1.95893	0.0430675	44.0177	RGMA, SELP, CD36, TNR, TACR1, ATPIF1, PTPRT, ITGB3, TREML1, ITGA2B, SPTB, SLC46A2
GOTERM_MF_FAT	GO:0046873~metal ion transmembrane transporter activity	11	3.55987	2.04416	0.0431555	46.5511	KCNH1, KCNB1, RYR3, GRIN2D, CACNG3, CACNA1F, CACNA1C, CNGA4, ABCC8, SCN5A, HCN3
SP_PIR_KEYWORDS	actin-binding	9	2.91262	2.29794	0.0434262	45.3994	MYO18B, NRAP, CALD1, EPB49, AFAP1, MYO5B, MYLK, SPTB, VCL
PIR_SUPERFAMILY	PIRSF002271:laminin beta-1 chain	2	0.647249	44.4204	0.0439642	40.8028	LAMB2, LAMC3
UP_SEQ_FEATURE	DNA-binding region:Basic motif	7	2.26537	2.72459	0.0440994	52.293	CEBPA, MYCL1, DBP, HEYL, TEF, CREB3L1, USF1
SP_PIR_KEYWORDS	calcium transport	5	1.61812	3.70974	0.0457714	47.1959	CACHD1, RYR3, CACNG3, CACNA1F, CACNA1C
GOTERM_CC_FAT	GO:0005624~membrane fraction	22	7.11974	1.54486	0.0459271	46.1826	SELP, GNAO1, CYP2S1, CALD1, C16ORF70, MMD, BSN, TSPAN9, AIP, JUP, CTTNBP2, PRKAR2B, CYP4A11, CD36, CHST10, RASGRF1, GRIN2D, MAP3K1, PLCH1, CYP2A7, GP1BA, CACNA1C
GOTERM_BP_FAT	GO:0045494~photoreceptor cell maintenance	3	0.970874	8.62755	0.0462555	54.0606	BBS1, CDHR1, USH1C
GOTERM_BP_FAT	GO:0010883~regulation of lipid storage	3	0.970874	8.62755	0.0462555	54.0606	CD36, PLA2G10, ITGB3
SP_PIR_KEYWORDS	cytoskeleton	17	5.50162	1.68572	0.0463085	47.5996	DNM3, APC2, EPB42, TTLL9, CALD1, BSN, ITGB3, DNAH2, VCL, TACC2, JUP, CTTN, RASSF1, GAS2L1, AFAP1, SPTB, KALRN
UP_SEQ_FEATURE	compositionally biased region:Pro-rich (proline/acidic region (PAR))	2	0.647249	41.777	0.0469637	54.5854	DBP, TEF
GOTERM_MF_FAT	GO:0003702~RNA polymerase II transcription factor activity	9	2.91262	2.24827	0.0470851	49.585	ZBTB7B, CEBPA, ZBTB32, UTF1, GFI1B, DBP, TEF, USF1, PPARGC1B
GOTERM_MF_FAT	GO:0031821~metabotropic serotonin receptor binding	2	0.647249	40.6354	0.0481952	50.4127	GNAZ, GNAO1
INTERPRO	IPR006552:VWC out	2	0.647249	40.3855	0.0485384	51.9942	MUC2, MUC5B
GOTERM_BP_FAT	GO:0048858~cell projection morphogenesis	9	2.91262	2.21851	0.0499763	56.9172	BBS1, LAMB2, PLA2G10, TNR, CLU, UNC5C, CACNA1F, SLITRK5, KALRN
GOTERM_CC_FAT	GO:0005911~cell-cell junction	8	2.589	2.39195	0.0504969	49.4823	JUP, NRAP, GJB3, ESAM, PDZD2, TJP3, SCN5A, VCL
UP_SEQ_FEATURE	domain:EGF-like 2	5	1.61812	3.56054	0.0518261	58.2416	LTBP1, TNR, ASTN1, ODZ2, MUC4
UP_SEQ_FEATURE	short sequence motif:Cell attachment site	5	1.61812	3.56054	0.0518261	58.2416	COL4A3, LTBP1, LAMC3, COL6A3, MMRN1
UP_SEQ_FEATURE	compositionally biased region:Poly-Glu	14	4.53074	1.77595	0.0531536	59.1907	PNMA3, MAGEA9B, CALD1, ARSI, EPB49, KIF7, SPEG, MAP3K1, CACNA1F, MAPK8IP1, KIAA1211, TREML1, CACNA1C, MYLK
GOTERM_CC_FAT	GO:0030863~cortical cytoskeleton	4	1.2945	4.63746	0.0543039	52.0873	EPB42, CALD1, EPB49, SPTB
GOTERM_BP_FAT	GO:0045777~positive regulation of blood pressure	3	0.970874	7.87733	0.0545511	60.201	TACR1, DRD5, ADRA1D
BBID	159.14-3-3_Apoptosis	2	0.647249	29.8333	0.0549323	32.4845	MAP3K1, BAD
INTERPRO	IPR000048:IQ calmodulin-binding region	5	1.61812	3.4815	0.0552761	56.7712	MYO18B, RASGRF1, NRGN, SCN5A, MYO5B
GOTERM_CC_FAT	GO:0005912~adherens junction	7	2.26537	2.56556	0.0552833	52.7371	JUP, CTTNBP2, NRAP, ESAM, AFAP1, ITGA2B, VCL
SMART	SM00215:VWC_out	2	0.647249	34.9865	0.0557706	49.4023	MUC2, MUC5B
SMART	SM00280:KAZAL	4	1.2945	4.56346	0.0560595	49.5858	TMEFF1, SLCO1A2, FSTL1, SPARC
GOTERM_CC_FAT	GO:0005891~voltage-gated calcium channel complex	3	0.970874	7.74667	0.0561316	53.2933	CACNG3, CACNA1F, CACNA1C
INTERPRO	IPR004827:Basic-leucine zipper (bZIP) transcription factor	4	1.2945	4.57194	0.056501	57.5905	CEBPA, DBP, TEF, CREB3L1
GOTERM_BP_FAT	GO:0035150~regulation of tube size	4	1.2945	4.55795	0.0567397	61.6875	CTTNBP2, DRD5, PDE5A, ADRA1D
GOTERM_BP_FAT	GO:0050880~regulation of blood vessel size	4	1.2945	4.55795	0.0567397	61.6875	CTTNBP2, DRD5, PDE5A, ADRA1D
GOTERM_MF_FAT	GO:0016208~AMP binding	3	0.970874	7.61913	0.0578972	57.1269	PRKAR2B, CNGA4, HCN3
GOTERM_BP_FAT	GO:0048667~cell morphogenesis involved in neuron differentiation	8	2.589	2.31169	0.0580525	62.5539	BBS1, LAMB2, PLA2G10, TNR, UNC5C, CACNA1F, SLITRK5, KALRN
GOTERM_BP_FAT	GO:0007017~microtubule-based process	9	2.91262	2.14836	0.0585695	62.8901	BBS1, DYNC1I1, CTTNBP2, FMN2, KIF7, TUBB8, DNAH2, TUBB1, TACC2
GOTERM_BP_FAT	GO:0030182~neuron differentiation	13	4.20712	1.79248	0.0592533	63.3303	GNAO1, PLA2G10, CLU, FOXN4, BBS1, LAMB2, RASGRF1, TNR, NR2F6, CACNA1F, UNC5C, SLITRK5, KALRN
UP_SEQ_FEATURE	domain:CTCK	3	0.970874	7.51987	0.0595043	63.4575	MUC2, MUC6, MUC5B
GOTERM_BP_FAT	GO:0003012~muscle system process	7	2.26537	2.51637	0.0597307	63.6347	GNAO1, CHRM3, TACR1, CALD1, RYR3, CACNA1C, SCN5A
GOTERM_BP_FAT	GO:0007242~intracellular signaling cascade	29	9.38511	1.39442	0.0614406	64.7058	GNAZ, GRIP1, DRD5, TACR1, GNG11, RASGEF1C, RAB40B, PRKAR2B, MAP3K1, PLCH2, ACOT11, PLCH1, RAB27B, PTGER3, SPSB2, RCAN3, TAB1, PPARGC1B, FMN2, CD36, RASGRF1, RASSF1, CCR2, RGS6, MAPK8IP1, GRAP2, TREML1, ADRA1D, KALRN
GOTERM_BP_FAT	GO:0032990~cell part morphogenesis	9	2.91262	2.12319	0.0616949	64.8625	BBS1, LAMB2, PLA2G10, TNR, CLU, UNC5C, CACNA1F, SLITRK5, KALRN
UP_SEQ_FEATURE	domain:Follistatin-like	2	0.647249	31.3328	0.0621245	65.0927	FSTL1, SPARC
UP_SEQ_FEATURE	region of interest:Phenylalkylamine binding	2	0.647249	31.3328	0.0621245	65.0927	CACNA1F, CACNA1C
UP_SEQ_FEATURE	region of interest:Dihydropyridine binding	2	0.647249	31.3328	0.0621245	65.0927	CACNA1F, CACNA1C
GOTERM_MF_FAT	GO:0004435~phosphoinositide phospholipase C activity	3	0.970874	7.31437	0.062273	59.8696	CHRM3, PLCH2, PLCH1
GOTERM_BP_FAT	GO:0048812~neuron projection morphogenesis	8	2.589	2.26828	0.062951	65.6272	LAMB2, PLA2G10, TNR, CLU, UNC5C, CACNA1F, SLITRK5, KALRN
INTERPRO	IPR006207:Cystine knot, C-terminal	3	0.970874	7.26938	0.0631048	61.764	MUC2, MUC6, MUC5B
GOTERM_BP_FAT	GO:0043954~cellular component maintenance	3	0.970874	7.24714	0.0633242	65.8514	BBS1, CDHR1, USH1C
GOTERM_MF_FAT	GO:0008432~JUN kinase binding	2	0.647249	30.4765	0.0637409	60.7525	MAP3K1, MAPK8IP1
UP_SEQ_FEATURE	repeat:I	3	0.970874	7.23064	0.0638046	66.1048	ITGB3, CACNA1F, CACNA1C
UP_SEQ_FEATURE	repeat:III	3	0.970874	7.23064	0.0638046	66.1048	ITGB3, CACNA1F, CACNA1C
UP_SEQ_FEATURE	repeat:II	3	0.970874	7.23064	0.0638046	66.1048	ITGB3, CACNA1F, CACNA1C
UP_SEQ_FEATURE	repeat:IV	3	0.970874	7.23064	0.0638046	66.1048	ITGB3, CACNA1F, CACNA1C
INTERPRO	IPR005446:Voltage-dependent calcium channel, L-type, alpha-1 subunit	2	0.647249	30.2891	0.0641905	62.4123	CACNA1F, CACNA1C
INTERPRO	IPR008067:Cytochrome P450, E-class, group I, CYP2A-like	2	0.647249	30.2891	0.0641905	62.4123	CYP2S1, CYP2A7
GOTERM_BP_FAT	GO:0060083~smooth muscle contraction involved in micturition	2	0.647249	30.1964	0.0643317	66.4496	TACR1, CACNA1C
UP_SEQ_FEATURE	domain:IQ	4	1.2945	4.24851	0.0675709	68.2744	MYO18B, RASGRF1, NRGN, SCN5A
UP_SEQ_FEATURE	domain:Fibronectin type-III	4	1.2945	4.24851	0.0675709	68.2744	PTPRG, COL6A3, MYLK, KALRN
GOTERM_MF_FAT	GO:0022836~gated channel activity	10	3.23625	1.96623	0.0681974	63.3236	KCNH1, KCNB1, RYR3, GRIN2D, CACNG3, CACNA1F, CACNA1C, CNGA4, SCN5A, HCN3
GOTERM_BP_FAT	GO:0003018~vascular process in circulatory system	4	1.2945	4.16502	0.070474	69.8895	CTTNBP2, DRD5, PDE5A, ADRA1D
GOTERM_BP_FAT	GO:0044057~regulation of system process	10	3.23625	1.95446	0.0706827	70.0004	GNAO1, CHRM3, RASGRF1, TACR1, DRD5, GRIN2D, CACNA1C, SCN5A, ADRA1D, MYL9
GOTERM_BP_FAT	GO:0000902~cell morphogenesis	11	3.55987	1.86607	0.0709042	70.1176	BBS1, LAMB2, PLA2G10, EPB42, TNR, CLU, GP1BA, UNC5C, CACNA1F, SLITRK5, KALRN
GOTERM_CC_FAT	GO:0030054~cell junction	15	4.85437	1.64505	0.0716284	62.448	GRIP1, GJB3, BSN, VCL, JUP, CTTNBP2, CHRM3, NRAP, GRIN2D, ESAM, TJP3, PDZD2, SCN5A, AFAP1, ITGA2B
SP_PIR_KEYWORDS	heterotrimer	3	0.970874	6.75703	0.0719072	63.8358	GNAZ, GNAO1, LAMB2
SP_PIR_KEYWORDS	calcium channel	4	1.2945	4.13545	0.0720487	63.9109	RYR3, CACNG3, CACNA1F, CACNA1C
GOTERM_BP_FAT	GO:0007618~mating	3	0.970874	6.71032	0.0725351	70.9675	TACR1, DRD5, KLK14
GOTERM_MF_FAT	GO:0019900~kinase binding	7	2.26537	2.38364	0.0736692	66.2663	JUP, CTTNBP2, MAP3K1, NBEA, BAD, MAPK8IP1, USF1
GOTERM_MF_FAT	GO:0016597~amino acid binding	4	1.2945	4.06354	0.0746607	66.7754	HDC, GRIN2D, GCHFR, SLC46A1
GOTERM_MF_FAT	GO:0015267~channel activity	12	3.8835	1.77533	0.0753756	67.1381	KCNH1, KCNB1, RYR3, GRIN2D, GJB3, CACNG3, CACNA1F, CACNA1C, CNGA4, SCN5A, HCN3, PKD1L2
KEGG_PATHWAY	hsa05410:Hypertrophic cardiomyopathy (HCM)	5	1.61812	3.08369	0.0759789	59.4624	CACNG3, ITGB3, CACNA1F, CACNA1C, ITGA2B
GOTERM_MF_FAT	GO:0005245~voltage-gated calcium channel activity	3	0.970874	6.53068	0.0760326	67.4681	CACNG3, CACNA1F, CACNA1C
GOTERM_MF_FAT	GO:0022803~passive transmembrane transporter activity	12	3.8835	1.77103	0.0763943	67.6485	KCNH1, KCNB1, RYR3, GRIN2D, GJB3, CACNG3, CACNA1F, CACNA1C, CNGA4, SCN5A, HCN3, PKD1L2
GOTERM_BP_FAT	GO:0003014~renal system process	3	0.970874	6.47066	0.0772927	73.3192	PTGER3, TACR1, CACNA1C
GOTERM_CC_FAT	GO:0044421~extracellular region part	24	7.76699	1.42022	0.0777829	65.5994	SELP, MUC2, COL4A3, LTBP1, CLU, ENAM, PF4, FSTL1, SPARC, MUC4, ADAMTS7, ABP1, DKK3, C1QB, LAMB2, PPBP, LAMC3, TNR, COL6A3, FBN3, KLK14, OLFM1, MUC16, RS1
INTERPRO	IPR013098:Immunoglobulin I-set	6	1.94175	2.63383	0.0777885	69.7108	SPEG, ESAM, MFAP3L, UNC5C, MYLK, KALRN
SMART	SM00338:BRLZ	4	1.2945	3.96074	0.0787349	62.2264	CEBPA, DBP, TEF, CREB3L1
GOTERM_CC_FAT	GO:0043005~neuron projection	11	3.55987	1.82719	0.0789109	66.1498	DNM3, CHRM3, RASGRF1, TACR1, HDC, CALD1, C16ORF70, MAPK8IP1, CACNA1C, GCHFR, KALRN
GOTERM_MF_FAT	GO:0045294~alpha-catenin binding	2	0.647249	24.3812	0.0790338	68.9369	PTPRT, VCL
GOTERM_MF_FAT	GO:0031434~mitogen-activated protein kinase kinase binding	2	0.647249	24.3812	0.0790338	68.9369	MAP3K1, MAPK8IP1
INTERPRO	IPR015369:Follistatin/Osteonectin-like EGF domain	2	0.647249	24.2313	0.079586	70.5699	FSTL1, SPARC
GOTERM_BP_FAT	GO:0014832~urinary bladder smooth muscle contraction	2	0.647249	24.1571	0.0797601	74.4671	TACR1, CACNA1C
GOTERM_BP_FAT	GO:0014848~urinary tract smooth muscle contraction	2	0.647249	24.1571	0.0797601	74.4671	TACR1, CACNA1C
SMART	SM00041:CT	3	0.970874	6.29757	0.0805823	63.1159	MUC2, MUC6, MUC5B
GOTERM_CC_FAT	GO:0034704~calcium channel complex	3	0.970874	6.3121	0.0806153	66.966	CACNG3, CACNA1F, CACNA1C
BBID	68.Mitogen_signaling_in_growth_control	2	0.647249	19.8889	0.0814778	44.6169	MAP3K1, MYLK
GOTERM_CC_FAT	GO:0070161~anchoring junction	7	2.26537	2.31199	0.0818698	67.5551	JUP, CTTNBP2, NRAP, ESAM, AFAP1, ITGA2B, VCL
GOTERM_BP_FAT	GO:0006874~cellular calcium ion homeostasis	7	2.26537	2.31011	0.0824649	75.6722	PTGER3, TACR1, RYR3, DRD5, CCR2, CACNA1F, CACNA1C
SMART	SM00015:IQ	5	1.61812	3.01608	0.0827894	64.1534	MYO18B, RASGRF1, NRGN, SCN5A, MYO5B
SP_PIR_KEYWORDS	heparin-binding	4	1.2945	3.88096	0.083602	69.576	ABP1, C6ORF25, FSTL1, PF4
GOTERM_BP_FAT	GO:0007626~locomotory behavior	9	2.91262	1.98371	0.0843232	76.4689	GNAO1, PPBP, GRIN2D, CCR2, CX3CR1, ASTN1, SOBP, PF4, CACNA1C
SP_PIR_KEYWORDS	repressor	12	3.8835	1.73974	0.0853408	70.3535	ZBTB7B, ZBTB32, ZFHX4, GFI1B, ZNF703, ZNF238, BCORL1, HEYL, PBX1, CBX2, PRDM16, TCF7L1
GOTERM_MF_FAT	GO:0008013~beta-catenin binding	3	0.970874	6.09531	0.0856873	71.9761	APC2, PTPRT, TCF7L1
SP_PIR_KEYWORDS	triple helix	3	0.970874	6.10312	0.0858054	70.5581	C1QB, COL4A3, COL6A3
SP_PIR_KEYWORDS	hydroxylysine	3	0.970874	6.10312	0.0858054	70.5581	C1QB, COL4A3, COL6A3
GOTERM_BP_FAT	GO:0051129~negative regulation of cellular component organization	6	1.94175	2.55181	0.0858652	77.1114	EIF4EBP1, PSMG2, MAP3K1, CLU, EPB49, SPTB
GOTERM_MF_FAT	GO:0008201~heparin binding	5	1.61812	2.95889	0.0881115	73.013	SELP, ABP1, C6ORF25, FSTL1, PF4
KEGG_PATHWAY	hsa00590:Arachidonic acid metabolism	4	1.2945	3.74448	0.0883329	65.2414	CYP4A11, CBR1, PLA2G10, ALOX12
SP_PIR_KEYWORDS	Pyrrolidone carboxylic acid	4	1.2945	3.76511	0.0896575	72.2047	C1QB, FLG, COL6A3, ITGA2B
SP_PIR_KEYWORDS	camp	3	0.970874	5.9124	0.0906044	72.5962	PRKAR2B, CNGA4, HCN3
GOTERM_MF_FAT	GO:0004629~phospholipase C activity	3	0.970874	5.89868	0.0906462	74.0589	CHRM3, PLCH2, PLCH1
GOTERM_BP_FAT	GO:0055074~calcium ion homeostasis	7	2.26537	2.24867	0.0909162	79.1023	PTGER3, TACR1, RYR3, DRD5, CCR2, CACNA1F, CACNA1C
SP_PIR_KEYWORDS	fatty acid oxidation	2	0.647249	21.0219	0.0911698	72.8275	CYP4A11, ALOX12
UP_SEQ_FEATURE	domain:Integrase catalytic	2	0.647249	20.8885	0.0917287	79.3777	SCAND3, NYNRIN
UP_SEQ_FEATURE	domain:Dilute	2	0.647249	20.8885	0.0917287	79.3777	RADIL, MYO5B
GOTERM_MF_FAT	GO:0019901~protein kinase binding	6	1.94175	2.48788	0.093108	75.0385	JUP, MAP3K1, NBEA, BAD, MAPK8IP1, USF1
GOTERM_BP_FAT	GO:0019932~second-messenger-mediated signaling	8	2.589	2.05593	0.0933099	79.988	GNAZ, CD36, PTGER3, TACR1, DRD5, RCAN3, TREML1, ADRA1D
UP_SEQ_FEATURE	compositionally biased region:Poly-Gln	6	1.94175	2.49002	0.0936697	80.089	RPRD2, HSF2, PDE5A, BSN, MMRN1, KALRN
GOTERM_MF_FAT	GO:0046625~sphingolipid binding	2	0.647249	20.3177	0.0940781	75.415	SELP, MAP3K1
GOTERM_MF_FAT	GO:0030197~extracellular matrix constituent, lubricant activity	2	0.647249	20.3177	0.0940781	75.415	MUC2, MUC4
UP_SEQ_FEATURE	zinc finger region:C4-type	4	1.2945	3.68621	0.0940999	80.2436	BRPF1, FHL1, BSN, ASAP3
GOTERM_CC_FAT	GO:0000267~cell fraction	26	8.41424	1.36383	0.0941514	72.8311	CALD1, CYP2S1, C16ORF70, MMD, TSPAN9, AIP, PRKAR2B, CTTNBP2, CTTN, CHST10, MAP3K1, GRIN2D, HDC, PLCH1, GP1BA, GCHFR, SELP, GNAO1, BSN, JUP, CYP4A11, CD36, RASGRF1, CCR2, CYP2A7, CACNA1C
INTERPRO	IPR002710:Dilute	2	0.647249	20.1927	0.0947291	76.9575	RADIL, MYO5B
INTERPRO	IPR018444:Dil domain	2	0.647249	20.1927	0.0947291	76.9575	RADIL, MYO5B
GOTERM_BP_FAT	GO:0010669~epithelial structure maintenance	2	0.647249	20.131	0.0949353	80.5691	MUC2, MUC6
GOTERM_BP_FAT	GO:0030277~maintenance of gastrointestinal epithelium	2	0.647249	20.131	0.0949353	80.5691	MUC2, MUC6
KEGG_PATHWAY	hsa05414:Dilated cardiomyopathy	5	1.61812	2.84906	0.0951236	68.0876	CACNG3, ITGB3, CACNA1F, CACNA1C, ITGA2B
INTERPRO	IPR003599:Immunoglobulin subtype	10	3.23625	1.8357	0.0958766	77.3845	LY6G6F, SPEG, C6ORF25, HHLA2, ESAM, PTPRT, TREML1, JAM3, MYLK, CD200R1
GOTERM_BP_FAT	GO:0030168~platelet activation	3	0.970874	5.66183	0.0972344	81.3641	GP1BA, PF4, TREML1
PIR_SUPERFAMILY	PIRSF005657:voltage-gated calcium channel	2	0.647249	19.0373	0.0996171	70.5857	CACNA1F, CACNA1C

## Sheet: DAVID, higher in SLE, GAD
Category	Term	Count	%	Fold Enrichment	PValue	FDR	Genes
GENETIC_ASSOCIATION_DB_DISEASE	systemic lupus erythematosus	12	3.84615	3.7933	0.000221899	0.33611	CYP1B1, HSPA2, CYP1A1, IL8, C3, CFB, SERPINE1, IL1RN, CXCR1, CXCR2, SOD2, SPP1
GENETIC_ASSOCIATION_DB_DISEASE	esophageal cancer; stomach cancer	4	1.28205	18.6052	0.000869789	1.31144	IL8, CXCR1, CXCR2, MMP1
GENETIC_ASSOCIATION_DB_DISEASE	oral cancer	7	2.24359	5.84395	0.00097017	1.46176	CYP1A1, IL8, IGF2R, VEGFA, SERPINE1, MMP1, PLAU
GENETIC_ASSOCIATION_DB_DISEASE	longevity	9	2.88462	4.12721	0.00118112	1.77694	LPL, CYP1B1, CYP1A1, IL8, C3, VEGFA, SERPINE1, IL1RN, SOD2
GENETIC_ASSOCIATION_DB_DISEASE	prostate cancer	14	4.48718	2.68134	0.00157267	2.35947	NBN, IRS2, CYP1B1, MSR1, IL8, PTGS2, CYP1A1, IL1RN, CXCR1, CXCR2, SOD2, SERPINE1, VEGFA, PLAU
GENETIC_ASSOCIATION_DB_DISEASE	ankylosing spondylitis	6	1.92308	6.51183	0.00181269	2.71496	ALPL, CYP1A1, VEGFA, IL1RN, ANKH, SOD2
GENETIC_ASSOCIATION_DB_DISEASE	stomach cancer	10	3.20513	3.39158	0.00218456	3.26335	NBN, PTGS2, CYP1A1, IL8, VEGFA, IL1RN, CXCR1, CXCR2, MMP1, SOD2
GENETIC_ASSOCIATION_DB_DISEASE	lung cancer	13	4.16667	2.53454	0.00405037	5.97151	NBN, CYP1B1, IL8, PTGS2, CYP1A1, IL1RN, CXCR1, MFSD2A, MMP1, SOD2, VEGFA, TFPI2, FN1
GENETIC_ASSOCIATION_DB_DISEASE	asthma	14	4.48718	2.29059	0.00629705	9.13848	CSF2, HAVCR1, PTGS2, CYP1A1, C3, TNC, IL1RN, CXCR2, ADA, SOD2, STAT4, ALOX5AP, SERPINE1, CYP4F3
GENETIC_ASSOCIATION_DB_DISEASE	systemic sclerosis	4	1.28205	9.30261	0.00774862	11.1314	PDGFB, FBN1, MMP1, FN1
GENETIC_ASSOCIATION_DB_DISEASE	hearing loss/deafness	4	1.28205	8.68244	0.00947508	13.4485	SERPINE1, GJB6, SOD2, GJB2
GENETIC_ASSOCIATION_DB_DISEASE	Alzheimer's Disease	15	4.80769	2.04346	0.0118071	16.4888	CXCL1, IL1R2, LPL, IL8, PTGS2, CYP1A1, CSF1, IL1RN, MME, CCL4, SOD2, HSPA2, SERPINE1, VEGFA, PLAU
GENETIC_ASSOCIATION_DB_DISEASE	skin cancer, non-melanoma	5	1.60256	5.42652	0.0119437	16.6638	NBN, PTGS2, CYP1A1, IL8, SOD2
GENETIC_ASSOCIATION_DB_DISEASE	intrauterine growth	4	1.28205	7.66097	0.0135524	18.6986	CYP1A1, IGF2R, SERPINE1, ADA
GENETIC_ASSOCIATION_DB_DISEASE	lymphoma, Non-Hodgkin's	4	1.28205	7.23536	0.0159106	21.5978	NBN, CYP1B1, CYP1A1, SOD2
GENETIC_ASSOCIATION_DB_DISEASE	colorectal cancer	13	4.16667	2.10582	0.0170519	22.966	IRS2, CYP1B1, IL8, PTGS2, CXCL5, CYP1A1, IL1RN, MMP1, SOD2, CDKN2B, SERPINE1, VEGFA, PLAU
GENETIC_ASSOCIATION_DB_DISEASE	atherosclerosis, coronary	11	3.52564	2.31065	0.0177116	23.7465	LPL, IL18R1, ECE1, IL18RAP, PTGS2, ALOX5AP, VEGFA, SERPINE1, ADA, MMP1, SOD2
GENETIC_ASSOCIATION_DB_DISEASE	Behcet's disease	5	1.60256	4.5221	0.0223621	29.0435	CYP1A1, IL8, VEGFA, CXCR2, SOD2
GENETIC_ASSOCIATION_DB_DISEASE	endometriosis	6	1.92308	3.61768	0.0227102	29.4258	CYP1B1, CYP1A1, VEGFA, SERPINE1, IL1RN, MMP1
GENETIC_ASSOCIATION_DB_DISEASE	bladder cancer	8	2.5641	2.65789	0.027789	34.7896	NBN, CYP1B1, IL8, VEGFA, IL1RN, MMP1, PLAU, SOD2
GENETIC_ASSOCIATION_DB_DISEASE	rheumatoid arthritis	10	3.20513	2.18518	0.0350556	41.8049	IFIH1, PTGS2, VEGFA, SERPINE1, IL1RN, CXCR1, CXCR2, MMP1, PLAU, SPP1
GENETIC_ASSOCIATION_DB_DISEASE	macular degeneration	5	1.60256	3.78595	0.0399217	46.1014	HMCN1, CYP1A1, CFB, VEGFA, SOD2
GENETIC_ASSOCIATION_DB_DISEASE	inflammatory bowel disease	5	1.60256	3.53904	0.0493063	53.5637	PTGS2, C3, VEGFA, SERPINE1, IL1RN
GENETIC_ASSOCIATION_DB_DISEASE	cytomegalovirus hearing loss/deafness	2	0.641026	32.5591	0.0598528	60.7934	GJB6, GJB2
GENETIC_ASSOCIATION_DB_DISEASE	2,3,7,8-Tetrachlorodibenzo-p-dioxin; pharmacokinetics	2	0.641026	32.5591	0.0598528	60.7934	CYP1B1, CYP1A1
GENETIC_ASSOCIATION_DB_DISEASE	pyelonephritis vesicoureteral reflux	2	0.641026	32.5591	0.0598528	60.7934	IL8, CXCR1
GENETIC_ASSOCIATION_DB_DISEASE	arthropathy, peripheral	2	0.641026	32.5591	0.0598528	60.7934	ALPL, ANKH
GENETIC_ASSOCIATION_DB_DISEASE	estradiol urinary estrogen metabolites	2	0.641026	32.5591	0.0598528	60.7934	CYP1B1, CYP1A1
GENETIC_ASSOCIATION_DB_DISEASE	asthma; chronic obstructive pulmonary disease/COPD	2	0.641026	32.5591	0.0598528	60.7934	CXCR1, CXCR2
GENETIC_ASSOCIATION_DB_DISEASE	psoriatic arthritis	4	1.28205	4.34122	0.0610178	61.524	CYP1A1, VEGFA, IL1F5, SOD2
GENETIC_ASSOCIATION_DB_DISEASE	sepsis	4	1.28205	4.34122	0.0610178	61.524	HSPA2, SERPINE1, IL1RN, SOD2
GENETIC_ASSOCIATION_DB_DISEASE	stroke	5	1.60256	3.25591	0.0635544	63.0711	NOTCH3, LPL, ALOX5AP, SERPINE1, MMP1
GENETIC_ASSOCIATION_DB_DISEASE	cardiovascular disease; periodontal disease	3	0.961538	6.97696	0.0655658	64.2563	LPL, IL1RN, MMP1
GENETIC_ASSOCIATION_DB_DISEASE	hematology indices	3	0.961538	6.97696	0.0655658	64.2563	IL8, CXCR1, CXCR2
GENETIC_ASSOCIATION_DB_DISEASE	menopause	3	0.961538	6.97696	0.0655658	64.2563	CYP1B1, CYP1A1, SERPINE1
GENETIC_ASSOCIATION_DB_DISEASE	preeclampsia	6	1.92308	2.71326	0.0658305	64.4096	LPL, CYP1A1, VEGFA, SERPINE1, IL1RN, SOD2
GENETIC_ASSOCIATION_DB_DISEASE	asthma atopy	3	0.961538	6.51183	0.0741951	68.9492	CSF2, PTGS2, PLAU
GENETIC_ASSOCIATION_DB_DISEASE	cardiovascular disease	5	1.60256	3.07162	0.0755168	69.615	LPL, PTGS2, CYP1A1, FBN1, SERPINE1
GENETIC_ASSOCIATION_DB_DISEASE	chronic obstructive pulmonary disease/COPD	5	1.60256	3.01474	0.0797413	71.6546	IL8, SERPINE1, IL1RN, MMP14, MMP1
GENETIC_ASSOCIATION_DB_DISEASE	nephropathy, IgA	4	1.28205	3.83049	0.0825451	72.9368	PDGFB, VEGFA, SERPINE1, LTF
GENETIC_ASSOCIATION_DB_DISEASE	laryngeal cancer pharyngeal cancer	2	0.641026	21.7061	0.0884362	75.4565	PTGS2, IL8
GENETIC_ASSOCIATION_DB_DISEASE	hot flashes	2	0.641026	21.7061	0.0884362	75.4565	CYP1B1, CYP1A1
GENETIC_ASSOCIATION_DB_DISEASE	hearing loss, sensorineural	2	0.641026	21.7061	0.0884362	75.4565	GJB6, GJB2
GENETIC_ASSOCIATION_DB_DISEASE	bladder cancer leukemia, myeloid lung cancer	2	0.641026	21.7061	0.0884362	75.4565	CYP1B1, CYP1A1
GENETIC_ASSOCIATION_DB_DISEASE	nephrolithiasis	2	0.641026	21.7061	0.0884362	75.4565	PLAU, SPP1
GENETIC_ASSOCIATION_DB_DISEASE	melphalan pharmacokinetics melphalan side effects	2	0.641026	21.7061	0.0884362	75.4565	SLC3A2, SLC7A5
GENETIC_ASSOCIATION_DB_DISEASE	chondrocalcinosis	2	0.641026	21.7061	0.0884362	75.4565	ALPL, ANKH
GENETIC_ASSOCIATION_DB_DISEASE	breast cancer	14	4.48718	1.5938	0.0888065	75.6073	LPL, NBN, IRS2, CYP1B1, IL8, PTGS2, CYP1A1, MMP1, SOD2, TNFRSF10C, TXN, SERPINE1, VEGFA, TXNRD1
GENETIC_ASSOCIATION_DB_DISEASE	periodontitis	6	1.92308	2.47285	0.0901037	76.1289	IL1R2, CSF1, SERPINE1, IL1RN, MMP1, SPP1
GENETIC_ASSOCIATION_DB_DISEASE	bone density	7	2.24359	2.17061	0.0974505	78.8915	ALPL, MITF, SERPINE1, MMP1, CEACAM1, PLAU, SPP1

## Sheet: Selected
		Gene Set	Count	Enrichment	PValue	Genes
	Higher in SLE	GO:0005125~cytokine activity	19	5.67269	6.26002e-09	CXCL1, CXCL3, CXCL5, CCL4, CCL20, CCL22, ..
		GO:0006955~immune response	35	2.83555	6.54624e-08	C3, TNFSF14,TNFRSF4,NOTCH1, …
		GO:0042127~regulation of cell proliferation	35	2.48606	1.39882e-06	E2F7, CSF1, CSF2, VEGFA, PLAU, …
		GeneticAssociation~systemic lupus erythematosus	12	3.7933	0.000221899	CXCR1, CXCR2, C3, CFB, IL1RN, IL8, …
		PIRSF005680:interferon-induced 56K protein	3	31.2507	0.0034754	IFIT3, IFIT2, IFIT1
	Low in SLE	GO:0031091~platelet alpha granule	12	12.1733	2.79089e-09	SELP, F13A1, GP1BA, PF4, ITGB3, ITGA2B, …
		GO:0007155~cell adhesion	28	2.41571	3.40247e-05	CDHR1, CDHR4, PCDH8, MUC4, MUC5B, MUC16, ..
		GO:0051270~regulation of cell motion	10	3.12916	0.00473987	BBS1, MAP3K1, VCL, …
